# Supplementary material for: Prognostic significance of KRAS, NRAS, BRAF, and PIK3CA mutations in stage II/III colorectal cancer: A retrospective study and meta-analysis
Source: PLoS One. 2025 Apr 25;20(4):e0320783. doi: 10.1371/journal.pone.0320783 (PMC12027030; doi:10.1371/journal.pone.0320783)
Supplement: S1 Data — (XLSX) [file pone.0320783.s002.xlsx]

## Sheet: Sheet1
S1 Data. Raw data of the retrospective analysis
Patient	Sex (female:female, male:male)	Age, years	Location	Stage	Differentiation (0:well to moderate, 1=poor to undifferentiation)	Resection margins	Number of harvested lymph nodes	KRAS mutation	NRAS mutation	BRAF mutation	PIK3CA mutation	MSI status	OS event (0: alive or censored, 1: dead)	OS_time, months	DFS_event (0=none or censored, 1=recurrence, 2=death)	DFS_time, months
1	female	63	left-sided	III	0	R0	14	wildtype	wildtype	wildtype	wildtype	MSS	0	16.93	0	16.93
2	male	64	left-sided	III	0	R0	24	wildtype	wildtype	wildtype	H1047R	MSI-H	0	11.47	0	11.47
3	female	71	left-sided	III	1	R0	14	wildtype	wildtype	wildtype	wildtype	MSS	0	12.27	0	12.27
4	female	67	right-sided	III	1	R0	37	wildtype	wildtype	V600E	wildtype	MSS	0	18.2	1	17.73
5	male	55	left-sided	III	0	R0	24	wildtype	wildtype	V600E	E542K	MSS	0	21.57	0	21.57
6	male	82	left-sided	III	0	R0	12	wildtype	wildtype	wildtype	wildtype	MSS	0	17.07	0	17.07
7	female	47	left-sided	III	1	R0	25	wildtype	wildtype	V600E	wildtype	MSS	0	21.23	0	21.23
8	male	76	left-sided	III	0	R0	19	wildtype	wildtype	wildtype	wildtype	MSS	0	22.43	0	22.43
9	male	73	left-sided	II	0	R0	22	wildtype	wildtype	wildtype	wildtype	MSS	1	6.37	2	6.37
10	male	53	left-sided	III	1	R0	5	wildtype	wildtype	wildtype	wildtype	MSS	1	16.63	2	16.63
11	female	71	left-sided	II	0	R0	26	G12C	wildtype	wildtype	wildtype	MSS	0	27.67	0	27.67
12	male	71	left-sided	III	0	R0	18	wildtype	wildtype	wildtype	wildtype	MSS	1	20.93	1	11.6
13	male	43	right-sided	II	0	R0	54	wildtype	wildtype	V600E	wildtype	MSS	0	30.9	0	30.9
14	female	64	left-sided	II	1	R0	50	G12D	wildtype	wildtype	E545K	MSI-H	0	28.23	0	28.23
15	female	70	right-sided	II	0	R0	44	G12V	wildtype	wildtype	H1047R	MSS	1	20.57	2	20.57
16	male	66	right-sided	III	0	R0	15	G12S	wildtype	wildtype	wildtype	MSS	0	29.5	0	29.5
17	male	84	right-sided	II	1	R0	20	wildtype	wildtype	wildtype	wildtype	MSI-H	0	29.6	0	29.6
18	male	77	left-sided	III	0	R0	14	G12D	wildtype	wildtype	E545G	MSS	1	23.17	1	3.5
19	male	62	left-sided	III	0	R0	6	wildtype	wildtype	wildtype	wildtype	MSS	0	31.1	1	4.23
20	male	71	right-sided	II	0	R0	20	wildtype	wildtype	wildtype	R88Q	MSS	0	31.53	0	31.53
21	male	55	left-sided	II	0	R0	10	wildtype	wildtype	wildtype	wildtype	MSS	0	31.6	0	31.6
22	male	65	left-sided	II	0	R0	15	wildtype	Q61H	wildtype	wildtype	MSS	0	32.27	0	32.27
23	female	52	left-sided	II	0	R0	23	wildtype	wildtype	wildtype	wildtype	MSS	0	32.7	0	32.7
24	male	69	left-sided	III	0	R0	11	wildtype	wildtype	wildtype	wildtype	MSS	0	36.03	0	36.03
25	male	65	left-sided	III	0	R0	9	wildtype	wildtype	wildtype	wildtype	MSS	0	35.3	0	35.3
26	male	74	right-sided	II	1	R0	36	A146V	wildtype	wildtype	wildtype	MSS	0	37.2	0	37.2
27	female	63	right-sided	III	0	R0	25	G12D	wildtype	wildtype	wildtype	MSS	0	37.3	1	17.6
28	male	66	left-sided	II	0	R0	19	wildtype	wildtype	wildtype	wildtype	MSS	0	36.4	1	15.73
29	male	58	left-sided	II	1	R0	26	wildtype	wildtype	wildtype	wildtype	MSS	0	38.53	0	38.53
30	male	60	right-sided	II	0	R0	14	A146T	wildtype	wildtype	wildtype	MSS	0	39.2	0	39.2
31	female	41	left-sided	II	0	R0	24	wildtype	wildtype	wildtype	wildtype	MSS	0	38.63	0	38.63
32	male	50	left-sided	II	0	R0	30	wildtype	wildtype	wildtype	wildtype	MSS	0	40.63	0	40.63
33	female	67	left-sided	II	0	R0	17	wildtype	wildtype	wildtype	wildtype	MSS	0	41.5	1	2.93
34	female	65	left-sided	II	0	R0	12	wildtype	wildtype	wildtype	wildtype	MSS	0	42.07	0	42.07
35	male	60	left-sided	III	1	R0	8	wildtype	wildtype	wildtype	wildtype	MSS	0	42.53	1	32.43
36	male	37	right-sided	II	1	R0	39	wildtype	wildtype	wildtype	wildtype	MSS	0	44.47	0	44.47
37	female	53	left-sided	III	0	R0	17	wildtype	wildtype	wildtype	wildtype	MSS	0	44.73	1	32.83
38	female	63	left-sided	II	0	R0	10	wildtype	wildtype	wildtype	wildtype	MSS	0	47.2	0	47.2
39	female	67	left-sided	II	0	R0	6	G12C	wildtype	wildtype	wildtype	MSS	0	47.07	0	47.07
40	female	65	left-sided	III	0	R0	24	G12D	wildtype	wildtype	wildtype	MSS	0	50.5	0	50.5
41	male	57	left-sided	II	0	R0	14	G12D	wildtype	wildtype	wildtype	MSS	0	52.33	0	52.33
42	male	63	right-sided	II	1	R0	34	wildtype	wildtype	wildtype	wildtype	MSI-H	0	53.43	0	53.43
43	male	78	right-sided	III	0	R0	30	G12D	wildtype	wildtype	wildtype	MSS	0	54.87	0	54.87
44	male	63	left-sided	II	0	R0	17	wildtype	wildtype	wildtype	wildtype	MSS	0	55.27	0	55.27
45	female	55	right-sided	III	0	R0	5	G12D	wildtype	wildtype	H1047L	MSS	0	57.03	1	18.93
46	male	63	left-sided	II	0	R0	28	K117N	wildtype	wildtype	wildtype	MSS	0	57.23	0	57.23
47	female	50	left-sided	II	0	R0	10	wildtype	G12D	wildtype	wildtype	MSS	0	68.4	0	68.4
