# Supplementary material for: Prognostic significance of KRAS, NRAS, BRAF, and PIK3CA mutations in stage II/III colorectal cancer: A retrospective study and meta-analysis
Source: PLoS One. 2025 Apr 25;20(4):e0320783. doi: 10.1371/journal.pone.0320783 (PMC12027030; doi:10.1371/journal.pone.0320783)
Supplement: S2 Data — (XLSX) [file pone.0320783.s003.xlsx]

## Sheet: Sheet1
S2 Data. Extrated data for meta-analysis
Study	Gene	Outcome	HR	lowerlimit	upperlimit	MSI adjustment	Subgroup	Data extractors	Date of data extraction	Eligibility
Andre, 2015	BRAF	OS	0.99	0.67	1.47	No	Total population	Di Kang, Jing Li	2024-08-03	Included
Domingo, 2018	KRAS	DFS	1.99	1.37	2.91	Yes	Total population	Di Kang, Jing Li	2024-08-03	Included
Domingo, 2018	KRAS	DFS	2.25	1.51	3.35	/	MSS	Di Kang, Jing Li	2024-08-03	Included
Domingo, 2018	BRAF	DFS	2.46	1.51	4.03	Yes	Total population	Di Kang, Jing Li	2024-08-03	Included
Domingo, 2018	BRAF	DFS	2.88	1.7	4.85	/	MSS	Di Kang, Jing Li	2024-08-03	Included
Domingo, 2018	NRAS	DFS	0.46	0.06	3.35	No	Total population	Di Kang, Jing Li	2024-08-03	Included
Domingo, 2018	PIK3CA	DFS	0.8	0.52	1.24	No	Total population	Di Kang, Jing Li	2024-08-03	Included
French, 2008	BRAF	DFS	1	0.6	1.6	No	Total population	Di Kang, Jing Li	2024-08-03	Included
French, 2008	BRAF	OS	1.2	0.8	1.8	No	Total population	Di Kang, Jing Li	2024-08-03	Included
French, 2008	BRAF	DFS	2	0.5	7.5	/	MSI-H	Di Kang, Jing Li	2024-08-03	Included
French, 2008	BRAF	DFS	1.2	0.7	2	/	MSS	Di Kang, Jing Li	2024-08-03	Included
French, 2008	BRAF	OS	1.2	0.7	1.9	/	MSS	Di Kang, Jing Li	2024-08-03	Included
Gavin, 2012	KRAS	DFS	1.21	0.94	1.32	No	Total population	Di Kang, Jing Li	2024-08-04	Included
Gavin, 2012	KRAS	OS	1.09	0.92	1.29	No	Total population	Di Kang, Jing Li	2024-08-04	Included
Gavin, 2012	BRAF	DFS	1.02	0.82	1.28	No	Total population	Di Kang, Jing Li	2024-08-04	Included
Gavin, 2012	BRAF	OS	1.46	1.2	1.79	No	Total population	Di Kang, Jing Li	2024-08-04	Included
Gavin, 2012	BRAF	OS	1.76	0.88	3.49	/	MSI-H	Di Kang, Jing Li	2024-08-04	Included
Gavin, 2012	BRAF	OS	1.58	1.23	2.04	/	MSS	Di Kang, Jing Li	2024-08-04	Included
Gavin, 2012	NRAS	DFS	1.53	1.1	2.31	No	Total population	Di Kang, Jing Li	2024-08-04	Included
Gavin, 2012	NRAS	OS	1.25	0.8	1.95	No	Total population	Di Kang, Jing Li	2024-08-04	Included
Gavin, 2012	PIK3CA	DFS	0.88	0.71	1.09	No	Total population	Di Kang, Jing Li	2024-08-04	Included
Gavin, 2012	PIK3CA	OS	0.9	0.72	1.11	No	Total population	Di Kang, Jing Li	2024-08-04	Included
Hutchins, 2011	KRAS	DFS	1.4	1.12	1.74	No	Total population	Di Kang, Jing Li	2024-08-04	Included
Hutchins, 2011	KRAS	DFS	1.04	0.34	3.19	/	MSI-H	Di Kang, Jing Li	2024-08-04	Included
Hutchins, 2011	KRAS	DFS	1.32	1.04	1.67	/	MSS	Di Kang, Jing Li	2024-08-04	Included
Hutchins, 2011	BRAF	DFS	0.84	0.57	1.22	No	Total population	Di Kang, Jing Li	2024-08-04	Included
Hutchins, 2011	BRAF	DFS	1.09	0.42	2.79	/	MSI-H	Di Kang, Jing Li	2024-08-04	Included
Hutchins, 2011	BRAF	DFS	1.42	0.8	2.53	/	MSS	Di Kang, Jing Li	2024-08-04	Included
Nowak, 2024	PIK3CA	DFS	0.79	0.59	1.07	Yes	Total population	Di Kang, Jing Li	2024-08-04	Included
Nowak, 2024	PIK3CA	OS	0.9	0.63	1.3	Yes	Total population	Di Kang, Jing Li	2024-08-04	Included
Ogino, 2012	KRAS	DFS	1.09	0.78	1.54	Yes	Total population	Di Kang, Jing Li	2024-08-04	Included
Ogino, 2012	KRAS	OS	0.98	0.66	1.47	Yes	Total population	Di Kang, Jing Li	2024-08-04	Included
Ogino, 2012	BRAF	DFS	1.48	0.96	2.27	Yes	Total population	Di Kang, Jing Li	2024-08-04	Included
Ogino, 2012	BRAF	OS	1.66	1.05	2.63	Yes	Total population	Di Kang, Jing Li	2024-08-04	Included
Ogino, 2013	PIK3CA	DFS	0.92	0.62	1.36	Yes	Total population	Di Kang, Jing Li	2024-08-04	Included
Ogino, 2013	PIK3CA	OS	0.95	0.63	1.45	Yes	Total population	Di Kang, Jing Li	2024-08-04	Included
Pentheroudakis, 2015	KRAS	DFS	1.32	0.86	2.03	No	Total population	Di Kang, Jing Li	2024-08-04	Included
Pentheroudakis, 2015	KRAS	OS	1.36	0.83	2.23	No	Total population	Di Kang, Jing Li	2024-08-04	Included
Pentheroudakis, 2015	BRAF	DFS	1.28	0.52	3.17	No	Total population	Di Kang, Jing Li	2024-08-04	Included
Pentheroudakis, 2015	BRAF	OS	1.75	0.7	4.35	No	Total population	Di Kang, Jing Li	2024-08-04	Included
Roth, 2012	KRAS	DFS	1.05	0.85	1.3	Yes	Total population	Di Kang, Jing Li	2024-08-05	Included
Roth, 2012	KRAS	OS	1.1	0.86	1.42	Yes	Total population	Di Kang, Jing Li	2024-08-05	Included
Roth, 2012	BRAF	DFS	1.17	0.79	1.73	Yes	Total population	Di Kang, Jing Li	2024-08-05	Included
Roth, 2012	BRAF	OS	1.56	1.02	2.39	Yes	Total population	Di Kang, Jing Li	2024-08-05	Included
Shida, 2023	KRAS	DFS	1.66	1.13	2.45	No	Total population	Di Kang, Jing Li	2024-08-05	Included
Shida, 2023	BRAF	DFS	0.93	0.44	1.95	No	Total population	Di Kang, Jing Li	2024-08-05	Included
Shida, 2023	NRAS	DFS	0.76	0.28	2.07	No	Total population	Di Kang, Jing Li	2024-08-05	Included
Shida, 2023	PIK3CA	DFS	1.01	0.62	1.64	No	Total population	Di Kang, Jing Li	2024-08-05	Included
Sinicrope, 2015	KRAS	DFS	1.45	1.24	1.69	Yes	Total population	Di Kang, Jing Li	2024-08-05	Included
Sinicrope, 2015	KRAS	OS	1.52	1.26	1.84	Yes	Total population	Di Kang, Jing Li	2024-08-05	Included
Sinicrope, 2015	BRAF	DFS	1.36	1.08	1.71	Yes	Total population	Di Kang, Jing Li	2024-08-05	Included
Sinicrope, 2015	BRAF	OS	1.7	1.31	2.2	Yes	Total population	Di Kang, Jing Li	2024-08-05	Included
Taieb, 2016	KRAS	DFS	1.55	1.23	1.95	Yes	Total population	Di Kang, Jing Li	2024-08-05	Included
Taieb, 2016	KRAS	OS	1.56	1.12	2.15	Yes	Total population	Di Kang, Jing Li	2024-08-05	Included
Taieb, 2016	KRAS	OS	0.9	0.23	3.45	/	MSI-H	Di Kang, Jing Li	2024-08-05	Included
Taieb, 2016	KRAS	OS	1.71	1.21	2.41	/	MSS	Di Kang, Jing Li	2024-08-05	Included
Taieb, 2016	KRAS	DFS	0.94	0.32	2.74	/	MSI-H	Di Kang, Jing Li	2024-08-05	Included
Taieb, 2016	KRAS	DFS	1.64	1.29	2.08	/	MSS	Di Kang, Jing Li	2024-08-05	Included
Taieb, 2016	BRAF	DFS	1.22	0.81	1.85	Yes	Total population	Di Kang, Jing Li	2024-08-05	Included
Taieb, 2016	BRAF	OS	1.13	0.64	2	Yes	Total population	Di Kang, Jing Li	2024-08-05	Included
Taieb, 2016	BRAF	DFS	0.23	0.06	0.92	/	MSI-H	Di Kang, Jing Li	2024-08-05	Included
Taieb, 2016	BRAF	OS	0.19	0.03	1.24	/	MSI-H	Di Kang, Jing Li	2024-08-05	Included
Taieb, 2016	BRAF	DFS	1.74	1.14	2.69	/	MSS	Di Kang, Jing Li	2024-08-05	Included
Taieb, 2016	BRAF	OS	1.84	1.01	3.36	/	MSS	Di Kang, Jing Li	2024-08-05	Included
