# Supplementary material for: Prognostic significance of KRAS, NRAS, BRAF, and PIK3CA mutations in stage II/III colorectal cancer: A retrospective study and meta-analysis
Source: PLoS One. 2025 Apr 25;20(4):e0320783. doi: 10.1371/journal.pone.0320783 (PMC12027030; doi:10.1371/journal.pone.0320783)
Supplement: S5 Table — (XLSX) [file pone.0320783.s008.xlsx]

## Sheet: Sheet1
Item ID	Study	Eligibility assessment
1	Kagawasinger M. REDEFINING HEALTH - LIVING WITH CANCER. Social Science & Medicine. 1993;37(3):295-304.	Excluded (titles and abstracts reviewing)
2	Matos Villalobos M. [Etiology of colorectal cancer]. G e n. 1994;48(4):264-72.	Excluded (titles and abstracts reviewing)
3	Ronai Z, Minamoto T, Butler R, Tobi M, Luo FQ, Zang E, et al. Sampling method as a key factor in identifying K-ras oncogene mutations in preneoplastic colorectal lesions. Cancer Detect Prev. 1995;19(6):512-7.	Excluded (titles and abstracts reviewing)
4	Ichii S, Utsunomiya J. [Genetic steps in colorectal cancer]. Nihon Rinsho. 1996;54(4):1072-7.	Excluded (titles and abstracts reviewing)
5	Konishi M, Kikuchi-Yanoshita R, Tanaka K, Muraoka M, Onda A, Okumura Y, et al. Molecular nature of colon tumors in hereditary nonpolyposis colon cancer, familial polyposis, and sporadic colon cancer. Gastroenterology. 1996;111(2):307-17.	Excluded (titles and abstracts reviewing)
6	Pricolo VE, Finkelstein SD, Wu TT, Keller G, Bakker A, Swalsky PA, et al. Prognostic value of TP53 and K-ras-2 mutational analysis in stage III carcinoma of the colon. Am J Surg. 1996;171(1):41-6.	Excluded (titles and abstracts reviewing)
7	Akiyama Y, Iwanaga R, Saitoh K, Shiba K, Ushio K, Ikeda E, et al. Transforming growth factor beta type II receptor gene mutations in adenomas from hereditary nonpolyposis colorectal cancer. Gastroenterology. 1997;112(1):33-9.	Excluded (titles and abstracts reviewing)
8	Ohnishi T, Tomita N, Monden T, Ohue M, Yana I, Takami K, et al. A detailed analysis of the role of K-ras gene mutation in the progression of colorectal adenoma. Br J Cancer. 1997;75(3):341-7.	Excluded (titles and abstracts reviewing)
9	Onda M, Abe R, Tsuchiya A, Fukushima T, Ando Y, Yoshida T. K-ras and p53 gene mutations in colorectal cancer in 57 Japanese patients. Fukushima J Med Sci. 1997;43(1):29-39.	Excluded (titles and abstracts reviewing)
10	Laurent-Puig P, Blons H, Cugnenc PH. Sequence of molecular genetic events in colorectal tumorigenesis. Eur J Cancer Prev. 1999;8 Suppl 1:S39-47.	Excluded (titles and abstracts reviewing)
11	Pajkos G, Kiss I, Sándor J, Ember I, Kisházi P. [Prognostic value of the presence of the mutation of the codons 12, 13 and 61 in K-ras oncogene in colorectal cancer]. Orv Hetil. 1999;140(30):1673-9.	Excluded (titles and abstracts reviewing)
12	Gebert J, Sun M, Ridder R, Hinz U, Lehnert T, Möller P, et al. Molecular profiling of sporadic colorectal tumors by microsatellite analysis. Int J Oncol. 2000;16(1):169-79.	Excluded (titles and abstracts reviewing)
13	Hunt JT, Ding CZ, Batorsky R, Bednarz M, Bhide R, Cho Y, et al. Discovery of (<i>R</i>)-7-cyano-2,3,4,5-tetrahydro-1-(1<i>H</i>-imidazol-4-ylmethyl)- 3-(phenylmethyl)-4-(2-thienylsulfonyl)-1<i>H</i>-1,4-benzodiazepine (BMS-214662), a farnesyltransferase inhibitor with potent preclinical antitumor activity. Journal of Medicinal Chemistry. 2000;43(20):3587-95.	Excluded (titles and abstracts reviewing)
14	Lafuente MJ, Casterad X, Trias M, Ascaso C, Molina R, Ballesta A, et al. NAD(P)H:quinone oxidoreductase-dependent risk for colorectal cancer and its association with the presence of K-ras mutations in tumors. Carcinogenesis. 2000;21(10):1813-9.	Excluded (titles and abstracts reviewing)
15	Belly RT, Rosenblatt JD, Steinmann M, Toner J, Sun J, Shehadi J, et al. Detection of mutated K12-ras in histologically negative lymph nodes as an indicator of poor prognosis in stage II colorectal cancer. Clin Colorectal Cancer. 2001;1(2):110-6.	Excluded (titles and abstracts reviewing)
16	Clarke GA, Ryan E, Crowe JP, O'Keane JC, MacMathúna P. Tumour-derived mutated K-ras codon 12 expression in regional lymph nodes of stage II colorectal cancer patients is not associated with increased risk of cancer-related death. Int J Colorectal Dis. 2001;16(2):108-11.	Excluded (titles and abstracts reviewing)
17	Font A, Abad A, Monzó M, Sanchez JJ, Guillot M, Manzano JL, et al. Prognostic value of K-ras mutations and allelic imbalance on chromosome 18q in patients with resected colorectal cancer. Dis Colon Rectum. 2001;44(4):549-57.	Excluded (titles and abstracts reviewing)
18	Kolligs FT, Bommer G, Göke B. Wnt/beta-catenin/tcf signaling: a critical pathway in gastrointestinal tumorigenesis. Digestion. 2002;66(3):131-44.	Excluded (titles and abstracts reviewing)
19	Rashid A, Ueki T, Gao YT, Houlihan PS, Wallace C, Wang BS, et al. K-ras mutation, p53 overexpression, and microsatellite instability in biliary tract cancers: a population-based study in China. Clin Cancer Res. 2002;8(10):3156-63.	Excluded (titles and abstracts reviewing)
20	van Rijnsoever M, Grieu F, Elsaleh H, Joseph D, Iacopetta B. Characterisation of colorectal cancers showing hypermethylation at multiple CpG islands. Gut. 2002;51(6):797-802.	Excluded (titles and abstracts reviewing)
21	Ohki S, Onda M, Fukushima T, Takita K, Suzuki S, Hoshino M, et al. Telomeric repeat-length alterations in colorectal carcinoma are associated with loss of heterozygosity and point mutation in p53 gene. Int J Mol Med. 2003;11(4):485-90.	Excluded (titles and abstracts reviewing)
22	Okulczyk B, Piotrowski Z, Kovalchuk O, Nikliński J, Chyczewski L. Evaluation of K-RAS gene in colorectal cancer. Folia Histochem Cytobiol. 2003;41(2):97-100.	Excluded (titles and abstracts reviewing)
23	Tagore KS, Lawson MJ, Yucaitis JA, Gage R, Orr T, Shuber AP, et al. Sensitivity and specificity of a stool DNA multitarget assay panel for the detection of advanced colorectal neoplasia. Clin Colorectal Cancer. 2003;3(1):47-53.	Excluded (titles and abstracts reviewing)
24	Comparison of Combination Chemotherapy Regimens With or Without Cetuximab in Treating Patients Who Have Undergone Surgery For Stage III Colon Cancer (https://clinicaltrials.gov/show/NCT00079274)	Excluded (titles and abstracts reviewing)
25	Kim D-H, Ahn Y-O. Molecular Epidemiology of Colon Cancer. Cancer Research and Treatment. 2004;36(2):93-9.	Excluded (titles and abstracts reviewing)
26	Liang JT, Huang KC, Jeng YM, Lee PH, Lai HS, Hsu HC. Microvessel density, cyclo-oxygenase 2 expression, K-ras mutation and p53 overexpression in colonic cancer. Br J Surg. 2004;91(3):355-61.	Excluded (titles and abstracts reviewing)
27	Roales-Nieto JG, San Pedro EM, Luciano AG, Coronado JLB. Effects of coffee consume on cardiovascular health, diabetes and cancer. Psicothema. 2004;16(4):531-47.	Excluded (titles and abstracts reviewing)
28	Tang R, Wang JY, Fan CW, Tsao KC, Chen HH, Wu CM, et al. p53 is an independent pre-treatment markers for long-term survival in stage II and III colorectal cancers: an analysis of interaction between genetic markers and fluorouracil-based adjuvant therapy. Cancer Lett. 2004;210(1):101-9.	Excluded (titles and abstracts reviewing)
29	Westra JL, Plukker JT, Buys CH, Hofstra RM. Genetic alterations in locally advanced stage II/III colon cancer: a search for prognostic markers. Clin Colorectal Cancer. 2004;4(4):252-9.	Excluded (titles and abstracts reviewing)
30	Chen C, Liu FK, Qi XP, Xu Z, Li GL, Li JS. [K-ras mutations in rectal cancer undergone preoperative radiotherapy]. Zhonghua Wai Ke Za Zhi. 2005;43(11):710-2.	Excluded (titles and abstracts reviewing)
31	Lledó S, Alfonso R, Aliño SF. Antisense gene therapy using anti-k-ras and antitelomerase oligonucleotides in colorectal cancer. Revista Española de Enfermedades Digestivas. 2005;97(7):472-80.	Excluded (titles and abstracts reviewing)
32	Westra JL, Boven LG, van der Vlies P, Faber H, Sikkema B, Schaapveld M, et al. A substantial proportion of microsatellite-unstable colon tumors carry TP53 mutations while not showing chromosomal instability. Genes Chromosomes Cancer. 2005;43(2):194-201.	Excluded (titles and abstracts reviewing)
33	Westra JL, Schaapveld M, Hollema H, de Boer JP, Kraak MM, de Jong D, et al. Determination of TP53 mutation is more relevant than microsatellite instability status for the prediction of disease-free survival in adjuvant-treated stage III colon cancer patients. Journal of clinical oncology. 2005;23(24):5635‐43.	Excluded (full-text reviewing: prognostic data not reported)
34	Alrawi SJ, Schiff M, Carroll RE, Dayton M, Gibbs JF, Kulavlat M, et al. Aberrant crypt foci. Anticancer Res. 2006;26(1a):107-19.	Excluded (titles and abstracts reviewing)
35	Chang SC, Lin JK, Yang SH, Wang HS, Li AF, Chi CW. Relationship between genetic alterations and prognosis in sporadic colorectal cancer. Int J Cancer. 2006;118(7):1721-7.	Excluded (titles and abstracts reviewing)
36	Montenegro M Y, Ramírez-Castro JL, Isaza J LF, Bedoya B G, Muñetón-Peña CM. Análisis genético en pacientes con cáncer colorrectal. Revista médica de Chile. 2006;134(10):1221-9.	Excluded (titles and abstracts reviewing)
37	Oliart S, Martínez-Santos C, Moreno-Azcoita M, Cerquella C, Nejda N, Daimiel L, et al. Do MSI-L sporadic colorectal tumors develop through "mild mutator pathway"? Am J Clin Oncol. 2006;29(4):364-70.	Excluded (titles and abstracts reviewing)
38	Schmid RM. [Pancreatic cancer]. Praxis (Bern 1994). 2006;95(44):1709-12.	Excluded (titles and abstracts reviewing)
39	Wallace EM, Lyssikatos J, Blake JF, Seo J, Yang HW, Yeh TC, et al. Potent and selective mitogen-activated protein kinase kinase (MEK) 1,2 inhibitors.: 1.: 4-(4-bromo-2-fluorophenylamino)-1-methylpyridin-2(1<i>H</i>)-ones. Journal of Medicinal Chemistry. 2006;49(2):441-4.	Excluded (titles and abstracts reviewing)
40	Akkiprik M, Ataizi-Celikel C, Düşünceli F, Sönmez O, Gulluoglu BM, Sav A, et al. Clinical significance of p53, K-ras and DCC gene alterations in the stage I-II colorectal cancers. J Gastrointestin Liver Dis. 2007;16(1):11-7.	Excluded (titles and abstracts reviewing)
41	Duffy MJ, van Dalen A, Haglund C, Hansson L, Holinski-Feder E, Klapdor R, et al. Tumour markers in colorectal cancer: European Group on Tumour Markers (EGTM) guidelines for clinical use. Eur J Cancer. 2007;43(9):1348-60.	Excluded (titles and abstracts reviewing)
42	Jass JR. Classification of colorectal cancer based on correlation of clinical, morphological and molecular features. Histopathology. 2007;50(1):113-30.	Excluded (titles and abstracts reviewing)
43	Kato S, Iida S, Higuchi T, Ishikawa T, Takagi Y, Yasuno M, et al. PIK3CA mutation is predictive of poor survival in patients with colorectal cancer. Int J Cancer. 2007;121(8):1771-8.	Excluded (titles and abstracts reviewing)
44	Kim YS. Epigenetic Changes (Aberrant DNA Methylation) in Colorectal Neoplasia. Gut and Liver. 2007;1(1):1-11.	Excluded (titles and abstracts reviewing)
45	Morales E, Porta M, Vioque J, Lopez T, Mendez MA, Pumarega J, et al. Food and nutrient intakes and K-ras mutations in exocrine pancreatic cancer. Journal of Epidemiology and Community Health. 2007;61(7):641-9.	Excluded (titles and abstracts reviewing)
46	Weber JC, Meyer N, Pencreach E, Schneider A, Guérin E, Neuville A, et al. Allelotyping analyses of synchronous primary and metastasis CIN colon cancers identified different subtypes. Int J Cancer. 2007;120(3):524-32.	Excluded (titles and abstracts reviewing)
47	Capecitabine and Radiation Therapy With or Without Panitumumab in Treating Patients With Advanced Rectal Cancer (https://clinicaltrials.gov/show/NCT00814619)	Excluded (titles and abstracts reviewing)
48	CINATRA: chromosomal Instability and Anti-Tubulin Response Assessment: a Phase II Study of Epothilone B in Metastatic Colon Carcinoma in patients with Microsatellite Instability or Chromosomal Instability - CINATRA (https://trialsearch.who.int/Trial2.aspx?TrialID=EUCTR2006-006073-24-GB)	Excluded (titles and abstracts reviewing)
49	French AJ, Sargent DJ, Burgart LJ, Foster NR, Kabat BF, Goldberg R, et al. Prognostic significance of defective mismatch repair and BRAF V600E in patients with colon cancer. Clin Cancer Res. 2008;14(11):3408-15	Included
50	Kim H-J, Yu M-H, Kim H, Lee C, 변종회. Noninvasive molecular biomarkers for the detection of colorectal cancer. BMB reports. 2008;41(10):685-92.	Excluded (titles and abstracts reviewing)
51	Kim JS, Lee SI, Park HW, Yang JH, Shin T-Y, Baek N-I, et al. Cytotoxic Components from the Dried Rhizomes of Zingiber officinale Roscoe. Archives of Pharmacal Research. 2008;31(4):415-8.	Excluded (titles and abstracts reviewing)
52	Odom D, Devercelli G, Bennett L, Peeters M, Wolf M, Amado R. HEALTH-RELATED QUALITY OF LIFE (HRQOL) AND COLORECTAL CANCER (CRC) SYMPTOMS IN METASTATIC CRC: PANITUMUMAB PLUS BEST SUPPORTIVE CARE (BSC) VS. BSC ALONE BY KRAS TUMOR STATUS. Value in Health. 2008;11(6):A487-A.	Excluded (titles and abstracts reviewing)
53	Papagianopoulou V, Christodoulopoulou A, Bracco A, Yfantopoulos I. ESTIMATING THE COST SAVINGS FROM THE INTRODUCTION OF KRAS TESTING IN THE MANAGEMENT OF METASTATIC COLORECTAL CANCER (MCRC) PATIENTS RECEIVING PANITUMUMAB IN GREECE. Value in Health. 2008;11(6):A464-A5.	Excluded (titles and abstracts reviewing)
54	Phase II study comparing sorafenib to placebo when administered in combination with chemotherapy for the treatment of metastatic colorectal cancer in Subjects Who Have Not Been Previously Treated for Stage IV Disease (https://trialsearch.who.int/Trial2.aspx?TrialID=EUCTR2008-005025-11-GB)	Excluded (titles and abstracts reviewing)
55	Shankaran V, Wisinski KB, Mulcahy MF, Benson AB, 3rd. The role of molecular markers in predicting response to therapy in patients with colorectal cancer. Mol Diagn Ther. 2008;12(2):87-98.	Excluded (titles and abstracts reviewing)
56	Torrecillas L, Vargas J. ECONOMIC EVALUATION OF FIRST-LINE TREATMENT FOR METASTATIC COLORECTAL CANCER (MCRC) BASED ON IRINOTECAN (FOLFIRI) plus BEVACIZUMAB OR CETUXIMAB, ADJUSTED BY KRAS GENE (WILD-TYPE (WT) OR MUTANT (MT)). Value in Health. 2008;11(6):A469-A70.	Excluded (titles and abstracts reviewing)
57	Bosman FT, Yan P, Tejpar S, Fiocca R, Van Cutsem E, Kennedy RD, et al. Tissue biomarker development in a multicentre trial context: a feasibility study on the PETACC3 stage II and III colon cancer adjuvant treatment trial. Clinical cancer research. 2009;15(17):5528‐33.	Excluded (titles and abstracts reviewing)
58	Chau I, Cunningham D. Treatment in advanced colorectal cancer: what, when and how? Br J Cancer. 2009;100(11):1704-19.	Excluded (titles and abstracts reviewing)
59	Cronjé L, Becker PJ, Paterson AC, Ramsay M. Hereditary non-polyposis colorectal cancer is predicted to contribute towards colorectal cancer in young South African blacks. South African Journal of Science. 2009;105(1-2):68-72.	Excluded (titles and abstracts reviewing)
60	Estrada P, Rojas-Atencio A, Zabala W, Borjas L, Soca L, Urdaneta K, et al. Frecuencia y asociación clínicopatológico de las mutaciones del oncogen K-ras en pacientes venezolanos con cáncer colorectal. Investigación Clínica. 2009;50(1):55-63.	Excluded (titles and abstracts reviewing)
61	Fuchs C, Ogino S, Meyerhardt JA, Irahara N, Niedzwiecki D, Hollis D, et al. KRAS mutation, cancer recurrence, and patient survival in stage III colon cancer: findings from CALGB 89803. Journal of clinical oncology. 2009;27(15S Part I):177.	Excluded (titles and abstracts reviewing)
62	He Y, Van't Veer LJ, Mikolajewska-Hanclich I, van Velthuysen ML, Zeestraten EC, Nagtegaal ID, et al. PIK3CA mutations predict local recurrences in rectal cancer patients. Clin Cancer Res. 2009;15(22):6956-62.	Excluded (titles and abstracts reviewing)
63	Javle M, Hsueh CT. Updates in Gastrointestinal Oncology - insights from the 2008 44th annual meeting of the American Society of Clinical Oncology. J Hematol Oncol. 2009;2:9.	Excluded (titles and abstracts reviewing)
64	Kho DH, Bae JA, Lee JH, Cho HJ, Cho SH, Lee JH, et al. KITENIN recruits Dishevelled/PKC delta to form a functional complex and controls the migration and invasiveness of colorectal cancer cells. Gut. 2009;58(4):509-19.	Excluded (titles and abstracts reviewing)
65	Kubala E, Petruzelka L, Sedlácková E. [Chemotherapy and biological treatment in the complex management of large intestinal and rectal carcinomas. When, why, how?]. Rozhl Chir. 2009;88(6):303-7.	Excluded (titles and abstracts reviewing)
66	Lau KS, Haigis KM. Non-Redundancy within the RAS Oncogene Family: Insights into Mutational Disparities in Cancer. Molecules and Cells. 2009;28(4):315-20.	Excluded (titles and abstracts reviewing)
67	López G, Gutiérrez Y, Márquez R, Romero S, Peraza S, Fuenmayor L, et al. Inmunoexpresión de P53, Cerb B2, EGRF Y PCNA en pólipos hiperplásicos y adenomas colorectales. Gen. 2009;63(1):10-3.	Excluded (titles and abstracts reviewing)
68	Menzella HG, Tran T-T, Carney JR, Lau-Wee J, Galazzo J, Reeves CD, et al. Potent Non-Benzoquinone Ansamycin Heat Shock Protein 90 Inhibitors from Genetic Engineering of <i>Streptomyces hygroscopicus</i>. Journal of Medicinal Chemistry. 2009;52(6):1518-21.	Excluded (titles and abstracts reviewing)
69	Meyerhardt JA, Ogino S, Kirkner GJ, Chan AT, Wolpin B, Ng K, et al. Interaction of molecular markers and physical activity on mortality in patients with colon cancer. Clin Cancer Res. 2009;15(18):5931-6.	Excluded (titles and abstracts reviewing)
70	Nosho K, Shima K, Irahara N, Kure S, Firestein R, Baba Y, et al. SIRT1 histone deacetylase expression is associated with microsatellite instability and CpG island methylator phenotype in colorectal cancer. Mod Pathol. 2009;22(7):922-32.	Excluded (titles and abstracts reviewing)
71	Ogino S, Meyerhardt JA, Irahara N, Niedzwiecki D, Hollis D, Saltz LB, et al. KRAS mutation in stage III colon cancer and clinical outcome following intergroup trial CALGB 89803. Clin Cancer Res. 2009;15(23):7322-9.	Excluded (titles and abstracts reviewing)
72	Ogino S, Nosho K, Kirkner GJ, Shima K, Irahara N, Kure S, et al. PIK3CA mutation is associated with poor prognosis among patients with curatively resected colon cancer. J Clin Oncol. 2009;27(9):1477-84.	Excluded (titles and abstracts reviewing)
73	Randomized phase II trial in patients with progressive stage IV colorectal cancer to two lines of chemotherapy, in order to compare the best supportive treatment versus treatment with dendritic cells plus the best supportive treatment (https://trialsearch.who.int/Trial2.aspx?TrialID=EUCTR2009-017247-33-ES)	Excluded (titles and abstracts reviewing)
74	Reinacher-Schick A, Pohl M, Schmiegel W. [Chemotherapy of colorectal cancer]. Internist (Berl). 2009;50(11):1239-52.	Excluded (titles and abstracts reviewing)
75	Saif MW, Shah M. K-ras mutations in colorectal cancer: a practice changing discovery. Clin Adv Hematol Oncol. 2009;7(1):45-53, 64.	Excluded (titles and abstracts reviewing)
76	Sanchez JA, Krumroy L, Plummer S, Aung P, Merkulova A, Skacel M, et al. Genetic and epigenetic classifications define clinical phenotypes and determine patient outcomes in colorectal cancer. Br J Surg. 2009;96(10):1196-204.	Excluded (titles and abstracts reviewing)
77	Scholtka B, Schneider M, Melcher R, Katzenberger T, Friedrich D, Berghof-Jäger K, et al. A gene marker panel covering the Wnt and the Ras-Raf-MEK-MAPK signalling pathways allows to detect gene mutations in 80% of early (UICC I) colon cancer stages in humans. Cancer Epidemiol. 2009;33(2):123-9.	Excluded (titles and abstracts reviewing)
78	Silvestris N, Tommasi S, Petriella D, Santini D, Fistola E, Russo A, et al. The dark side of the moon: the PI3K/PTEN/AKT pathway in colorectal carcinoma. Oncology. 2009;77 Suppl 1:69-74.	Excluded (titles and abstracts reviewing)
79	Sun-Hye J, Wu H-G, Park W-Y. LIN28B confers radio-resistance through the posttranscriptional control of KRAS. Experimental and Molecular Medicine. 2009;41(12):912-8.	Excluded (titles and abstracts reviewing)
80	Vieira FMdAC, Sena VOD. Câncer colorretal metastático: papel atual dos anticorpos monoclonais e a individualização de seu uso. ABCD Arquivos Brasileiros de Cirurgia Digestiva (São Paulo). 2009;22(1):45-9.	Excluded (titles and abstracts reviewing)
81	Trial Comparing Two Two Sequences of Therapy in Colorectal Metastatic Patients (https://clinicaltrials.gov/show/NCT01030042)	Excluded (titles and abstracts reviewing)
82	Yantiss RK, Goodarzi M, Zhou XK, Rennert H, Pirog EC, Banner BF, et al. Clinical, pathologic, and molecular features of early-onset colorectal carcinoma. Am J Surg Pathol. 2009;33(4):572-82.	Excluded (titles and abstracts reviewing)
83	Zhang B, Halder SK, Zhang S, Datta PK. Targeting transforming growth factor-beta signaling in liver metastasis of colon cancer. Cancer Lett. 2009;277(1):114-20.	Excluded (titles and abstracts reviewing)
84	Alberts SR, Sargent DJ, Smyrk TC, Shields AF, Chan E, Goldberg RM, et al. Adjuvant mFOLFOX6 with or without cetuxiumab (Cmab) in KRAS wild-type (WT) patients (pts) with resected stage III colon cancer (CC): results from NCCTG Intergroup Phase III Trial N0147. Journal of clinical oncology. 2010;28(18 Suppl):959.	Excluded (titles and abstracts reviewing)
85	Bouché O, Scaglia E, Lagarde S. [Prerequisites to the administration and prevention of adverse effects of chemotherapy in colorectal cancer]. Bull Cancer. 2010;97(2):265-80.	Excluded (titles and abstracts reviewing)
86	Carlson JJ. COST-UTILITY OF KRAS MUTATION TESTING PRIOR TO TREATMENT OF METASTATIC COLORECTAL CANCER WITH CETUXIMAB MONOTHERAPY. Value in Health. 2010;13(3):A36-A.	Excluded (titles and abstracts reviewing)
87	Cho D-H, Jang SJ, Kim S-Y, Kim YS, Jin-Cheon K, 노선애, et al. Growth and Invasion of Sporadic Colorectal Adenocarcinomas in Terms of Genetic Change. Journal of Korean Medical Science. 2010;25(3):353-60.	Excluded (titles and abstracts reviewing)
88	Deschoolmeester V, Boeckx C, Baay M, Weyler J, Wuyts W, Van Marck E, et al. KRAS mutation detection and prognostic potential in sporadic colorectal cancer using high-resolution melting analysis. Br J Cancer. 2010;103(10):1627-36.	Excluded (titles and abstracts reviewing)
89	Douillard JY, Siena S, Cassidy J, Tabernero J, Burkes R, Barugel M, et al. Randomized, phase III trial of panitumumab with infusional fluorouracil, leucovorin, and oxaliplatin (FOLFOX4) versus FOLFOX4 alone as first-line treatment in patients with previously untreated metastatic colorectal cancer: the PRIME study. Journal of clinical oncology. 2010;28(31):4697‐705.	Excluded (titles and abstracts reviewing)
90	El-Serafi MM, Bahnassy AA, Ali NM, Eid SM, Kamel MM, Abdel-Hamid NA, et al. The prognostic value of c-Kit, K-ras codon 12, and p53 codon 72 mutations in Egyptian patients with stage II colorectal cancer. Cancer. 2010;116(21):4954-64.	Excluded (titles and abstracts reviewing)
91	Fariña-Sarasqueta A, van Lijnschoten G, Moerland E, Creemers GJ, Lemmens V, Rutten HJT, et al. The BRAF V600E mutation is an independent prognostic factor for survival in stage II and stage III colon cancer patients. Ann Oncol. 2010;21(12):2396-402.	Excluded (titles and abstracts reviewing)
92	Folprecht G, Gruenberger T, Bechstein WO, Raab HR, Lordick F, Hartmann JT, et al. Tumour response and secondary resectability of colorectal liver metastases following neoadjuvant chemotherapy with cetuximab: the CELIM randomised phase 2 trial. Lancet Oncol. 2010;11(1):38-47.	Excluded (titles and abstracts reviewing)
93	Hyodo I, Suzuki H, Takahashi K, Saito Y, Tanaka S, Chiu HM, et al. Present status and perspectives of colorectal cancer in Asia: Colorectal Cancer Working Group report in 30th Asia-Pacific Cancer Conference. Jpn J Clin Oncol. 2010;40 Suppl 1:i38-43.	Excluded (titles and abstracts reviewing)
94	Khambata-Ford S, Harbison CT, Hart LL, Awad M, Xu LA, Horak CE, et al. Analysis of potential predictive markers of cetuximab benefit in BMS099, a phase III study of cetuximab and first-line taxane/carboplatin in advanced non-small-cell lung cancer. Journal of clinical oncology. 2010;28(6):918‐27.	Excluded (titles and abstracts reviewing)
95	Kim JC, Choi JS, Roh SA, Cho DH, Kim TW, Kim YS. Promoter methylation of specific genes is associated with the phenotype and progression of colorectal adenocarcinomas. Ann Surg Oncol. 2010;17(7):1767-76.	Excluded (titles and abstracts reviewing)
96	Maréchal R, De Schutter J, Nagy N, Demetter P, Lemmers A, Devière J, et al. Putative contribution of CD56 positive cells in cetuximab treatment efficacy in first-line metastatic colorectal cancer patients. BMC Cancer. 2010;10:340.	Excluded (titles and abstracts reviewing)
97	Murphy JE, Ryan DP. American Society of Clinical Oncology 2010 colorectal update. Expert Rev Anticancer Ther. 2010;10(9):1371-3.	Excluded (titles and abstracts reviewing)
98	Nash GM, Gimbel M, Cohen AM, Zeng ZS, Ndubuisi MI, Nathanson DR, et al. KRAS mutation and microsatellite instability: two genetic markers of early tumor development that influence the prognosis of colorectal cancer. Ann Surg Oncol. 2010;17(2):416-24.	Excluded (titles and abstracts reviewing)
99	Peeters M, Price TJ, Cervantes A, Sobrero AF, Ducreux M, Hotko Y, et al. Randomized phase III study of panitumumab with fluorouracil, leucovorin, and irinotecan (FOLFIRI) compared with FOLFIRI alone as second-line treatment in patients with metastatic colorectal cancer. Journal of clinical oncology. 2010;28(31):4706‐13.	Excluded (titles and abstracts reviewing)
100	A randomized, double-blind, placebo-controlled phase III study of regorafenib plus BSC versus placebo plus BSC in patients with metastatic colorectal cancer (CRC) who have progressed after standard therapy (https://trialsearch.who.int/Trial2.aspx?TrialID=EUCTR2009-012787-14-BE)	Excluded (titles and abstracts reviewing)
101	Rödel C. [Radiochemotherapy for locally advanced anal cancer]. Onkologie. 2010;33 Suppl 4:24-5.	Excluded (titles and abstracts reviewing)
102	Roth AD, Tejpar S, Delorenzi M, Yan P, Fiocca R, Klingbiel D, et al. Prognostic role of KRAS and BRAF in stage II and III resected colon cancer: results of the translational study on the PETACC-3, EORTC 40993, SAKK 60-00 trial. J Clin Oncol. 2010;28(3):466-74.	Excluded (titles and abstracts reviewing)
103	Saz-Parkinson Z, Amate JM. CLINICAL AND ECONOMIC IMPLICATIONS OF SCREENING FOR KRAS MUTATIONS IN METASTATIC COLORECTAL CANCER PATIENTS IN SPAIN: A COST-EFFECTIVENESS AND BUDGET IMPACT MODEL. Value in Health. 2010;13(7):A257-A.	Excluded (titles and abstracts reviewing)
104	Shiroiwa T, Motoo Y, Tsutani K. COST-EFFECTIVENESS ANALYSIS OF K-RAS TESTING AND CETUXIMAB FOR METASTATIC COLORECTAL CANCER IN JAPAN. Value in Health. 2010;13(7):A513-A.	Excluded (titles and abstracts reviewing)
105	VECTIBIX PLUS OXALIPLATIN-BASED ADJUVANT TREATMENT OF RECTAL CANCER - VECTOX (https://trialsearch.who.int/Trial2.aspx?TrialID=EUCTR2009-013756-79-GR)	Excluded (titles and abstracts reviewing)
106	Zambon A, Menard D, Suijkerbuijk BMJM, Niculescu-Duvaz I, Whittaker S, Niculescu-Duvaz D, et al. Novel Hinge Binder Improves Activity and Pharmacokinetic Properties of BRAF Inhibitors. Journal of Medicinal Chemistry. 2010;53(15):5639-55.	Excluded (titles and abstracts reviewing)
107	김영호. Understanding of molecular pathogenesis and genetic markers in colorectal cancer. The Korean Journal of Medicine. 2010;79(2):113-8.	Excluded (titles and abstracts reviewing)
108	홍용상, 김태원. Chemotherapy for Colorectal Cancer. Journal of the Korean Medical Association. 2010;53(7):582-91.	Excluded (titles and abstracts reviewing)
109	Ahn JB, Chung WB, Maeda O, Shin SJ, Kim HS, Chung HC, et al. DNA methylation predicts recurrence from resected stage III proximal colon cancer. Cancer. 2011;117(9):1847-54.	Excluded (titles and abstracts reviewing)
110	Baba Y, Nosho K, Shima K, Hayashi M, Meyerhardt JA, Chan AT, et al. Phosphorylated AKT expression is associated with PIK3CA mutation, low stage, and favorable outcome in 717 colorectal cancers. Cancer. 2011;117(7):1399-408.	Excluded (titles and abstracts reviewing)
111	Boucher J, Olson L, Piperdi B. Preemptive Management of Dermatologic Toxicities Associated With Epidermal Growth Factor Receptor Inhibitors. Clinical Journal of Oncology Nursing. 2011;15(5):501-8.	Excluded (titles and abstracts reviewing)
112	Chang MH, Lee IK, Si Y, Lee KS, Woo IS, Byun JH. Clinical impact of K-ras mutation in colorectal cancer patients treated with adjuvant FOLFOX. Cancer Chemother Pharmacol. 2011;68(2):317-23.	Excluded (titles and abstracts reviewing)
113	Cohn AL, Shumaker GC, Khandelwal P, Smith DA, Neubauer MA, Mehta N, et al. An open-label, single-arm, phase 2 trial of panitumumab plus FOLFIRI as second-line therapy in patients with metastatic colorectal cancer. Clin Colorectal Cancer. 2011;10(3):171-7.	Excluded (titles and abstracts reviewing)
114	D'Angelo ND, Kim T-S, Andrews K, Booker SK, Caenepeel S, Chen K, et al. Discovery and Optimization of a Series of Benzothiazole Phosphoinositide 3-Kinase (PI3K)/Mammalian Target of Rapamycin (mTOR) Dual Inhibitors. Journal of Medicinal Chemistry. 2011;54(6):1789-811.	Excluded (titles and abstracts reviewing)
115	Davies JM, Trembath D, Deal AM, Funkhouser WK, Calvo BF, Finnegan T, et al. Phospho-ERK and AKT status, but not KRAS mutation status, are associated with outcomes in rectal cancer treated with chemoradiotherapy. Radiat Oncol. 2011;6:114.	Excluded (titles and abstracts reviewing)
116	Ekelund S, Papadogiannakis N, Olivecrona H, Lindforss U. Tissue sampling for mutation analysis in colorectal cancer: K-ras is homogeneously distributed throughout the tumor tissue. Oncol Rep. 2011;25(1):253-8.	Excluded (titles and abstracts reviewing)
117	Erben P, Ströbel P, Horisberger K, Popa J, Bohn B, Hanfstein B, et al. KRAS and BRAF mutations and PTEN expression do not predict efficacy of cetuximab-based chemoradiotherapy in locally advanced rectal cancer. Int J Radiat Oncol Biol Phys. 2011;81(4):1032-8.	Excluded (titles and abstracts reviewing)
118	Fakih M, Groman A, McMahon J, Romano K, Wisniewski M, Wilding G, et al. A phase II randomized study of two doses of vorinostat in combination with 5-FU/LV in patients with refractory colorectal cancer (CRC). European journal of cancer. 2011;47:S423.	Excluded (titles and abstracts reviewing)
119	Fariña Sarasqueta A, Zeestraten EC, van Wezel T, van Lijnschoten G, van Eijk R, Dekker JW, et al. PIK3CA kinase domain mutation identifies a subgroup of stage III colon cancer patients with poor prognosis. Cell Oncol (Dordr). 2011;34(6):523-31.	Excluded (titles and abstracts reviewing)
120	Ghezzi TL, Brum IS, Biolchi V, Garicochea B, Fillmann LS, Corleta OC. Is there any association between TACSTD2, KIAA1253, Ku70 and mutant KRAS gene expression and clinical-pathological features of colorectal cancer? Exp Oncol. 2011;33(1):28-32.	Excluded (titles and abstracts reviewing)
121	Gudgeon JM, Williams JL, Burt RW, Samowitz WS, Snow GL, Williams MS. Lynch Syndrome Screening Implementation: Business Analysis by a Healthcare System. American Journal of Managed Care. 2011;17(8):E288-E300.	Excluded (titles and abstracts reviewing)
122	Hu-Lieskovan S, Vallbohmer D, Zhang W, Yang D, Pohl A, Labonte MJ, et al. EGF61 polymorphism predicts complete pathologic response to cetuximab-based chemoradiation independent of KRAS status in locally advanced rectal cancer patients. Clin Cancer Res. 2011;17(15):5161-9.	Excluded (titles and abstracts reviewing)
123	Huang J, Sargent DJ, Mahoney MR, Shields AF, Chan E, Goldberg RM, et al. Pilot experience with adjuvant FOLFIRI with or without cetuximab in patients with resected stage III colon cancer: NCCTG Intergroup N0147. Journal of clinical oncology. 2011;29(15).	Excluded (titles and abstracts reviewing)
124	Huang J, Sargent DJ, Mahoney MR, Thibodeau SN, Smyrk TC, Sinicrope F, et al. Adjuvant FOLFIRI with or without cetuximab in patients with resected stage III colon cancer: NCCTG Intergroup phase III trial N0147. Journal of clinical oncology. 2011;29(4).	Excluded (titles and abstracts reviewing)
125	Hutchins G, Southward K, Handley K, Magill L, Beaumont C, Stahlschmidt J, et al. Value of mismatch repair, KRAS, and BRAF mutations in predicting recurrence and benefits from chemotherapy in colorectal cancer. Journal of clinical oncology. 2011;29(10):1261‐70.	Included
126	Judd WR, Slattum PM, Hoang KC, Bhoite L, Valppu L, Alberts G, et al. Discovery and SAR of Methylated Tetrahydropyranyl Derivatives as Inhibitors of Isoprenylcysteine Carboxyl Methyltransferase (ICMT). Journal of Medicinal Chemistry. 2011;54(14):5031-47.	Excluded (titles and abstracts reviewing)
127	Kim SY, Hong YS, Kim DY, Kim TW, Kim JH, Im SA, et al. Preoperative chemoradiation with cetuximab, irinotecan, and capecitabine in patients with locally advanced resectable rectal cancer: a multicenter Phase II study. Int J Radiat Oncol Biol Phys. 2011;81(3):677-83.	Excluded (titles and abstracts reviewing)
128	Kim Y, Oh M-H, 정동준, 정유준, 이종현, 백무준, et al. Rapid and Sensitive Detection of KRAS Mutation by Peptide Nucleic Acid-based Real-time PCR Clamping: A Comparison with Direct Sequencing between Fresh Tissue and Formalin-fixed and Paraffin Embedded Tissue of Colorectal Cancer. Journal of Pathology and Translational Medicine. 2011;45(2):151-9.	Excluded (titles and abstracts reviewing)
129	Lee WS, Baek JH, Lee JN, Lee WK. Mutations in K-ras and epidermal growth factor receptor expression in Korean patients with stages III and IV colorectal cancer. Int J Surg Pathol. 2011;19(2):145-51.	Excluded (titles and abstracts reviewing)
130	Martínez Y, Guzmán MA, Monserat R, Ruíz ME, Madrid L. Adenomas aserrados: otro precursor de carcinoma de colon. Gen. 2011;65(4):361-3.	Excluded (titles and abstracts reviewing)
131	Min BH, Bae JM, Lee EJ, Yu HS, Kim YH, Chang DK, et al. The CpG island methylator phenotype may confer a survival benefit in patients with stage II or III colorectal carcinomas receiving fluoropyrimidine-based adjuvant chemotherapy. BMC Cancer. 2011;11:344.	Excluded (titles and abstracts reviewing)
132	Morikawa T, Kuchiba A, Yamauchi M, Meyerhardt JA, Shima K, Nosho K, et al. Association of CTNNB1 (beta-catenin) alterations, body mass index, and physical activity with survival in patients with colorectal cancer. Jama. 2011;305(16):1685-94.	Excluded (titles and abstracts reviewing)
133	Ng K, Ogino S, Meyerhardt JA, Chan JA, Chan AT, Niedzwiecki D, et al. Relationship between statin use and colon cancer recurrence and survival: results from CALGB 89803. Journal of the National Cancer Institute. 2011;103(20):1540‐51.	Excluded (full-text reviewing: duplicate trial)
134	Nielsen BS, Jørgensen S, Fog JU, Søkilde R, Christensen IJ, Hansen U, et al. High levels of microRNA-21 in the stroma of colorectal cancers predict short disease-free survival in stage II colon cancer patients. Clin Exp Metastasis. 2011;28(1):27-38.	Excluded (titles and abstracts reviewing)
135	Onozato W, Yamashita K, Yamashita K, Kuba T, Katoh H, Nakamura T, et al. Genetic alterations of K-ras may reflect prognosis in stage III colon cancer patients below 60 years of age. J Surg Oncol. 2011;103(1):25-33.	Excluded (titles and abstracts reviewing)
136	Randomized Trial With Dendritic Cells in Patients With Metastatic Colorectal Cancer (https://clinicaltrials.gov/show/NCT01413295)	Excluded (titles and abstracts reviewing)
137	Samyshkin Y, Hertel N, Griebsch I. COST-EFFECTIVENESS OF CETUXIMAB AND BEVACIZUMAB IN THE FIRST-LINE TREATMENT OF METASTATIC COLORECTAL CANCER (MCRC) FOR PATIENTS WITH KRAS WILD-TYPE TUMOURS IN THE UNITED KINGDOM. Value in Health. 2011;14(7):A446-A7.	Excluded (titles and abstracts reviewing)
138	Shima K, Morikawa T, Yamauchi M, Kuchiba A, Imamura Y, Liao X, et al. TGFBR2 and BAX mononucleotide tract mutations, microsatellite instability, and prognosis in 1072 colorectal cancers. PLoS One. 2011;6(9):e25062.	Excluded (titles and abstracts reviewing)
139	Smits KM, Paranjape T, Nallur S, Wouters KA, Weijenberg MP, Schouten LJ, et al. A let-7 microRNA SNP in the KRAS 3'UTR is prognostic in early-stage colorectal cancer. Clin Cancer Res. 2011;17(24):7723-31.	Excluded (titles and abstracts reviewing)
140	Tommasi S, Pinto R, Petriella D, Pilato B, Lacalamita R, Santini D, et al. Oncosuppressor methylation: a possible key role in colon metastatic progression. J Cell Physiol. 2011;226(7):1934-9.	Excluded (titles and abstracts reviewing)
141	Tsuji A. [Colorectal cancer chemotherapy and anti-EGFR therapy]. Gan To Kagaku Ryoho. 2011;38(6):901-6.	Excluded (titles and abstracts reviewing)
142	Wang J, Zhao Z, Sherrill B, Peeters M, Wiezorek J, Barber B. A Q-TWIST ANALYSIS COMPARING PANITUMUMAB PLUS BEST SUPPORTIVE CARE (BSC) WITH BSC ALONE IN PATIENTS WITH WILD-TYPE KRAS METASTATIC COLORECTAL CANCER. Value in Health. 2011;14(3):A170-A.	Excluded (titles and abstracts reviewing)
143	Weber T, Link KH. [Multimodal therapy for colon cancer: state of the art]. Zentralbl Chir. 2011;136(4):325-33.	Excluded (titles and abstracts reviewing)
144	Wong NS, Fernando NH, Nixon AB, Cushman S, Aklilu M, Bendell JC, et al. A phase II study of capecitabine, oxaliplatin, bevacizumab and cetuximab in the treatment of metastatic colorectal cancer. Anticancer Res. 2011;31(1):255-61.	Excluded (titles and abstracts reviewing)
145	강정구, 고정헌, 김용삼. Pros and cons of using aberrant glycosylation as companion biomarkers for therapeutics in cancer. BMB Reports. 2011;44(12):765-71.	Excluded (titles and abstracts reviewing)
146	강희준, 윤여규, 홍미경, 김이수. The Author Response: Antiproliferation and Redifferentiation in Thyroid Cancer Cell Line by Polyphenol Phytochemicals. Journal of Korean Medical Science. 2011;26(10):1398-.	Excluded (titles and abstracts reviewing)
147	Ahlquist DA, Taylor WR, Mahoney DW, Zou H, Domanico M, Thibodeau SN, et al. The stool DNA test is more accurate than the plasma septin 9 test in detecting colorectal neoplasia. Clin Gastroenterol Hepatol. 2012;10(3):272-7.e1.	Excluded (titles and abstracts reviewing)
148	Ahlquist DA, Zou H, Domanico M, Mahoney DW, Yab TC, Taylor WR, et al. Next-generation stool DNA test accurately detects colorectal cancer and large adenomas. Gastroenterology. 2012;142(2):248‐56.	Excluded (titles and abstracts reviewing)
149	Ahn HS, Kim HK, Yoo HY, Kim HJ, 홍수진, 고봉민, et al. Hyperplastic Polyposis Syndrome Identifi ed with a BRAF Mutation. Gut and Liver. 2012;6(2):280-3.	Excluded (titles and abstracts reviewing)
150	Alberts SR, Sargent DJ, Nair S, Mahoney MR, Mooney M, Thibodeau SN, et al. Effect of oxaliplatin, fluorouracil, and leucovorin with or without cetuximab on survival among patients with resected stage III colon cancer: a randomized trial. JAMA. 2012;307(13):1383‐93.	Excluded (titles and abstracts reviewing)
151	Amsterdam A, Raanan C, Schreiber L, Freyhan O, Fabrikant Y, Melzer E. Use of multiple biomarkers for the localization and characterization of colon cancer stem cells by indirect immunocytochemistry. Int J Oncol. 2012;41(1):285-91.	Excluded (titles and abstracts reviewing)
152	Arnold D, Stein A. Personalized treatment of colorectal cancer. Onkologie. 2012;35 Suppl 1:42-8.	Excluded (titles and abstracts reviewing)
153	An open-label, phase II study of vemurafenib in patients with BRAF V600 mutation-positive cancers (https://trialsearch.who.int/Trial2.aspx?TrialID=EUCTR2011-004426-10-GB)	Excluded (titles and abstracts reviewing)
154	Beggs AD, Domingo E, McGregor M, Presz M, Johnstone E, Midgley R, et al. Loss of expression of the double strand break repair protein ATM is associated with worse prognosis in colorectal cancer and loss of Ku70 expression is associated with CIN. Oncotarget. 2012;3(11):1348-55.	Excluded (titles and abstracts reviewing)
155	Bond CE, Umapathy A, Buttenshaw RL, Wockner L, Leggett BA, Whitehall VL. Chromosomal instability in BRAF mutant, microsatellite stable colorectal cancers. PLoS One. 2012;7(10):e47483.	Excluded (titles and abstracts reviewing)
156	Califano R, Landi L, Cappuzzo F. Prognostic and predictive value of K-RAS mutations in non-small cell lung cancer. Drugs. 2012;72 Suppl 1:28-36.	Excluded (titles and abstracts reviewing)
157	Carneiro BA, Ramanathan RK, Fakih MG, Krishnamurthi SS, Lembersky BC, Stoller RG, et al. Phase II study of irinotecan and cetuximab given every 2 weeks as second-line therapy for advanced colorectal cancer. Clin Colorectal Cancer. 2012;11(1):53-9.	Excluded (titles and abstracts reviewing)
158	Chaugule S, Hay J. THE COST EFFECTIVENESS OF CETUXIMAB PLUS BEST SUPPORTIVE CARE (BSC) VERSUS BSC ALONE IN LAST LINE FOR KRAS WILD TYPE METASTATIC COLORECTAL CANCER PATIENT POPULATION. Value in Health. 2012;15(4):A219-A.	Excluded (titles and abstracts reviewing)
159	Clinical study to assess FOLFOX + bebacizumab or FOLFOXIRI + bebacizumab as treatment of patients with metastatic colorectal cancer not previously treated and with three or more circulating tumoral cells (https://trialsearch.who.int/Trial2.aspx?TrialID=EUCTR2012-000846-37-ES)	Excluded (titles and abstracts reviewing)
160	Clinical study to explore the influence of BRAF and PIK3K status on the efficacy of FOLFIRI plus Bevacizumab or Cetuximab, as therapy of patients with KRAS wild-type metastatic colorectal carcinoma and < 3 circulating tumor cells (https://trialsearch.who.int/Trial2.aspx?TrialID=EUCTR2012-000840-90-ES)	Excluded (titles and abstracts reviewing)
161	Dewdney A, Cunningham D, Tabernero J, Capdevila J, Glimelius B, Cervantes A, et al. Multicenter randomized phase II clinical trial comparing neoadjuvant oxaliplatin, capecitabine, and preoperative radiotherapy with or without cetuximab followed by total mesorectal excision in patients with high-risk rectal cancer (EXPERT-C). J Clin Oncol. 2012;30(14):1620-7.	Excluded (full-text reviewing: prognostic data not reported)
162	Gavin PG, Colangelo LH, Fumagalli D, Tanaka N, Remillard MY, Yothers G, et al. Mutation profiling and microsatellite instability in stage II and III colon cancer: an assessment of their prognostic and oxaliplatin predictive value. Clin Cancer Res. 2012;18(23):6531-41.	Included
163	Grivennikov SI, Wang K, Mucida D, Stewart CA, Schnabl B, Jauch D, et al. Adenoma-linked barrier defects and microbial products drive IL-23/IL-17-mediated tumour growth. Nature. 2012;491(7423):254-8.	Excluded (titles and abstracts reviewing)
164	Hirose M, Okaniwa M, Miyazaki T, Imada T, Ohashi T, Tanaka Y, et al. Design and synthesis of novel DFG-out RAF/vascular endothelial growth factor receptor 2 (VEGFR2) inhibitors: 3. Evaluation of 5-amino-linked thiazolo 5,4-<i>d</i> pyrimidine and thiazolo 5,4-<i>b</i> pyridine derivatives. Bioorganic & Medicinal Chemistry. 2012;20(18):5600-15.	Excluded (titles and abstracts reviewing)
165	Inoue Y, Saigusa S, Iwata T, Okugawa Y, Toiyama Y, Tanaka K, et al. The prognostic value of KRAS mutations in patients with colorectal cancer. Oncol Rep. 2012;28(5):1579-84.	Excluded (titles and abstracts reviewing)
166	Julien S, Merino-Trigo A, Lacroix L, Pocard M, Goéré D, Mariani P, et al. Characterization of a large panel of patient-derived tumor xenografts representing the clinical heterogeneity of human colorectal cancer. Clin Cancer Res. 2012;18(19):5314-28.	Excluded (titles and abstracts reviewing)
167	Kalady MF, Dejulius KL, Sanchez JA, Jarrar A, Liu X, Manilich E, et al. BRAF mutations in colorectal cancer are associated with distinct clinical characteristics and worse prognosis. Dis Colon Rectum. 2012;55(2):128-33.	Excluded (titles and abstracts reviewing)
168	Kawada K, Nakamoto Y, Kawada M, Hida K, Matsumoto T, Murakami T, et al. Relationship between 18F-fluorodeoxyglucose accumulation and KRAS/BRAF mutations in colorectal cancer. Clin Cancer Res. 2012;18(6):1696-703.	Excluded (titles and abstracts reviewing)
169	Kawamoto Y, Tsuchihara K, Yoshino T, Ogasawara N, Kojima M, Takahashi M, et al. KRAS mutations in primary tumours and post-FOLFOX metastatic lesions in cases of colorectal cancer. Br J Cancer. 2012;107(2):340-4.	Excluded (titles and abstracts reviewing)
170	Kimura T, Yamamoto E, Yamano HO, Suzuki H, Kamimae S, Nojima M, et al. A novel pit pattern identifies the precursor of colorectal cancer derived from sessile serrated adenoma. Am J Gastroenterol. 2012;107(3):460-9.	Excluded (titles and abstracts reviewing)
171	Li BS, Wang XY, Xu AG, Ma FL, Ma QY, Li Z, et al. High-resolution melting assay (HRMA) is a simple and sensitive stool-based DNA Test for the detection of mutations in colorectal neoplasms. Clin Colorectal Cancer. 2012;11(4):280-90.	Excluded (titles and abstracts reviewing)
172	Lochhead P, Imamura Y, Morikawa T, Kuchiba A, Yamauchi M, Liao X, et al. Insulin-like growth factor 2 messenger RNA binding protein 3 (IGF2BP3) is a marker of unfavourable prognosis in colorectal cancer. Eur J Cancer. 2012;48(18):3405-13.	Excluded (titles and abstracts reviewing)
173	Malapelle U, Bellevicine C, Salatiello M, de Luca C, Rispo E, Riccio P, et al. Sanger sequencing in routine KRAS testing: a review of 1720 cases from a pathologist's perspective. J Clin Pathol. 2012;65(10):940-4.	Excluded (titles and abstracts reviewing)
174	Mathieu S, Gradl SN, Ren L, Wen Z, Aliagas I, Gunzner-Toste J, et al. Potent and Selective Aminopyrimidine-Based B-Raf Inhibitors with Favorable Physicochemical and Pharmacokinetic Properties. Journal of Medicinal Chemistry. 2012;55(6):2869-81.	Excluded (titles and abstracts reviewing)
175	Mekenkamp LJ, Heesterbeek KJ, Koopman M, Tol J, Teerenstra S, Venderbosch S, et al. Mucinous adenocarcinomas: poor prognosis in metastatic colorectal cancer. Eur J Cancer. 2012;48(4):501-9.	Excluded (titles and abstracts reviewing)
176	Mekenkamp LJ, Tol J, Dijkstra JR, de Krijger I, Vink-Börger ME, van Vliet S, et al. Beyond KRAS mutation status: influence of KRAS copy number status and microRNAs on clinical outcome to cetuximab in metastatic colorectal cancer patients. BMC cancer. 2012;12:292.	Excluded (titles and abstracts reviewing)
177	Morikawa T, Kuchiba A, Qian ZR, Mino-Kenudson M, Hornick JL, Yamauchi M, et al. Prognostic significance and molecular associations of tumor growth pattern in colorectal cancer. Ann Surg Oncol. 2012;19(6):1944-53.	Excluded (titles and abstracts reviewing)
178	Morikawa T, Tanaka N, Kuchiba A, Nosho K, Yamauchi M, Hornick JL, et al. Predictors of lymph node count in colorectal cancer resections: data from US nationwide prospective cohort studies. Arch Surg. 2012;147(8):715-23.	Excluded (titles and abstracts reviewing)
179	Nitsche U, Rosenberg R, Balmert A, Schuster T, Slotta-Huspenina J, Herrmann P, et al. Integrative marker analysis allows risk assessment for metastasis in stage II colon cancer. Ann Surg. 2012;256(5):763-71; discussion 71.	Excluded (titles and abstracts reviewing)
180	Ogino S, Shima K, Meyerhardt JA, McCleary NJ, Ng K, Hollis D, et al. Predictive and prognostic roles of BRAF mutation in stage III colon cancer: results from intergroup trial CALGB 89803. Clinical cancer research. 2012;18(3):890‐900.	Included
181	Pedeboscq S, Gravier D, Casadebaig F, Hou G, Gissot A, Rey C, et al. Synthesis and evaluation of apoptosis induction of thienopyrimidine compounds on KRAS and BRAF mutated colorectal cancer cell lines. Bioorganic & Medicinal Chemistry. 2012;20(22):6724-31.	Excluded (titles and abstracts reviewing)
182	Popovici V, Budinska E, Tejpar S, Weinrich S, Estrella H, Hodgson G, et al. Identification of a poor-prognosis BRAF-mutant-like population of patients with colon cancer. J Clin Oncol. 2012;30(12):1288-95.	Excluded (titles and abstracts reviewing)
183	Reinacher-Schick A, Schulmann K, Modest DP, Bruns N, Graeven U, Jaworska M, et al. Effect of KRAS codon13 mutations in patients with advanced colorectal cancer (advanced CRC) under oxaliplatin containing chemotherapy. Results from a translational study of the AIO colorectal study group. BMC cancer. 2012;12:349.	Excluded (titles and abstracts reviewing)
184	Roth AD, Delorenzi M, Tejpar S, Yan P, Klingbiel D, Fiocca R, et al. Integrated analysis of molecular and clinical prognostic factors in stage II/III colon cancer. Journal of the National Cancer Institute. 2012;104(21):1635‐46.	Included
185	Sastre J, Grávalos C, Rivera F, Massuti B, Valladares-Ayerbes M, Marcuello E, et al. First-line cetuximab plus capecitabine in elderly patients with advanced colorectal cancer: clinical outcome and subgroup analysis according to KRAS status from a Spanish TTD Group Study. Oncologist. 2012;17(3):339-45.	Excluded (titles and abstracts reviewing)
186	Seal B, Sullivan SD, Ramsey S, Kreilick C, Foltz-boklage S, Haslip S, et al. USE AND FINDINGS OF K-RAS IN COLORECTAL CANCER (CRC) TESTING IN ADMINISTRATIVE AND ELECTRONIC MEDICAL RECORDS (EMR) DATA FROM 2005 THROUGH 2010. Value in Health. 2012;15(4):A62-A3.	Excluded (titles and abstracts reviewing)
187	Sun PL, Li B, Ye QF. Effect of neoadjuvant cetuximab, capecitabine, and radiotherapy for locally advanced rectal cancer: results of a phase II study. Int J Colorectal Dis. 2012;27(10):1325-32.	Excluded (titles and abstracts reviewing)
188	Tai CJ, Chang CC, Jiang MC, Yeh CM, Su TC, Wu PR, et al. Clinical-pathological correlation of K-Ras mutation and ERK phosphorylation in colorectal cancer. Pol J Pathol. 2012;63(2):93-100.	Excluded (titles and abstracts reviewing)
189	Tejpar S, Celik I, Schlichting M, Sartorius U, Bokemeyer C, Van Cutsem E. Association of KRAS G13D tumor mutations with outcome in patients with metastatic colorectal cancer treated with first-line chemotherapy with or without cetuximab. J Clin Oncol. 2012;30(29):3570-7.	Excluded (titles and abstracts reviewing)
190	Tong L, Yang XX, Liu MF, Yao GY, Dong JY, Ye CS, et al. Mutational analysis of key EGFR pathway genes in Chinese breast cancer patients. Asian Pac J Cancer Prev. 2012;13(11):5599-603.	Excluded (titles and abstracts reviewing)
191	Wadlow RC, Hezel AF, Abrams TA, Blaszkowsky LS, Fuchs CS, Kulke MH, et al. Panitumumab in patients with KRAS wild-type colorectal cancer after progression on cetuximab. Oncologist. 2012;17(1):14.	Excluded (titles and abstracts reviewing)
192	Wang G, Kuppermann M, Kim B, Phillips KA, Ladabaum U. Influence of Patient Preferences on the Cost-Effectiveness of Screening for Lynch Syndrome. American Journal of Managed Care. 2012;18(5):E179-U2.	Excluded (titles and abstracts reviewing)
193	Wang J, Zhao Z, Barber B, Zhang J, Sherrill B, Braun S, et al. QUALITY-ADJUSTED SURVIVAL IN PATIENTS WITH WILD-TYPE (WT) KRAS METASTATIC COLORECTAL CANCER (MCRC) RECEIVING FIRST-LINE THERAPY WITH PANITUMUMAB PLUS FOLFOX VERSUS FOLFOX ALONE. Value in Health. 2012;15(7):A409-A.	Excluded (titles and abstracts reviewing)
194	Weickhardt AJ, Price TJ, Chong G, Gebski V, Pavlakis N, Johns TG, et al. Dual targeting of the epidermal growth factor receptor using the combination of cetuximab and erlotinib: preclinical evaluation and results of the phase II DUX study in chemotherapy-refractory, advanced colorectal cancer. J Clin Oncol. 2012;30(13):1505-12.	Excluded (titles and abstracts reviewing)
195	Wu C, Bekaii-Saab T. CpG Island Methylation, Microsatellite Instability, and BRAF Mutations and Their Clinical Application in the Treatment of Colon Cancer. Chemother Res Pract. 2012;2012:359041.	Excluded (titles and abstracts reviewing)
196	Xie T, G DA, Lamb JR, Martin E, Wang K, Tejpar S, et al. A comprehensive characterization of genome-wide copy number aberrations in colorectal cancer reveals novel oncogenes and patterns of alterations. PLoS One. 2012;7(7):e42001.	Excluded (titles and abstracts reviewing)
197	Xu C, Liu YL, Huang J, He DM, Hou YY, Ji Y, et al. [Detection of KRAS gene mutation and its clinical significance in colorectal adenocarcinoma]. Zhonghua Bing Li Xue Za Zhi. 2012;41(10):667-70.	Excluded (titles and abstracts reviewing)
198	Xu W, Cheng Y, Shen XF. [A study on the mutation of P53 and K-ras gene in colorectal adenomas and colorectal carcinomas]. Sichuan Da Xue Xue Bao Yi Xue Ban. 2012;43(6):821-6.	Excluded (titles and abstracts reviewing)
199	Yagi K, Takahashi H, Akagi K, Matsusaka K, Seto Y, Aburatani H, et al. Intermediate methylation epigenotype and its correlation to KRAS mutation in conventional colorectal adenoma. Am J Pathol. 2012;180(2):616-25.	Excluded (titles and abstracts reviewing)
200	Yao J, He Z, Chen J, Sun W, Fang H, Xu W. Design, synthesis and biological activities of sorafenib derivatives as antitumor agents. Bioorganic & Medicinal Chemistry Letters. 2012;22(21):6549-53.	Excluded (titles and abstracts reviewing)
201	Ye Y, Madison B, Wu X, Rustgi AK. A LIN28B polymorphism predicts for colon cancer survival. Cancer Biol Ther. 2012;13(14):1390-5.	Excluded (titles and abstracts reviewing)
202	Yoon HH, Orrock JM, Foster NR, Sargent DJ, Smyrk TC, Sinicrope FA. Prognostic impact of FoxP3+ regulatory T cells in relation to CD8+ T lymphocyte density in human colon carcinomas. PLoS One. 2012;7(8):e42274.	Excluded (titles and abstracts reviewing)
203	Zhao H, Li Q, Wang J, Su X, Ng KM, Qiu T, et al. Frequent epigenetic silencing of the folate-metabolising gene cystathionine-beta-synthase in gastrointestinal cancer. PLoS One. 2012;7(11):e49683.	Excluded (titles and abstracts reviewing)
204	Amatu A, Sartore-Bianchi A, Moutinho C, Belotti A, Bencardino K, Chirico G, et al. Promoter CpG island hypermethylation of the DNA repair enzyme MGMT predicts clinical response to dacarbazine in a phase II study for metastatic colorectal cancer. Clin Cancer Res. 2013;19(8):2265-72.	Excluded (titles and abstracts reviewing)
205	Aparicio T, Svrcek M, Zaanan A, Beohou E, Laforest A, Afchain P, et al. Small bowel adenocarcinoma phenotyping, a clinicobiological prognostic study. Br J Cancer. 2013;109(12):3057-66.	Excluded (titles and abstracts reviewing)
206	Bellizzi AM. Contributions of molecular analysis to the diagnosis and treatment of gastrointestinal neoplasms. Semin Diagn Pathol. 2013;30(4):329-61.	Excluded (titles and abstracts reviewing)
207	Berg M, Guriby M, Nordgård O, Nedrebø BS, Ahlquist TC, Smaaland R, et al. Influence of microsatellite instability and KRAS and BRAF mutations on lymph node harvest in stage I-III colon cancers. Mol Med. 2013;19(1):286-93.	Excluded (titles and abstracts reviewing)
208	Chaiyapan W, Duangpakdee P, Boonpipattanapong T, Kanngern S, Sangkhathat S. Somatic mutations of K-ras and BRAF in Thai colorectal cancer and their prognostic value. Asian Pac J Cancer Prev. 2013;14(1):329-32.	Excluded (titles and abstracts reviewing)
209	Day FL, Jorissen RN, Lipton L, Mouradov D, Sakthianandeswaren A, Christie M, et al. PIK3CA and PTEN gene and exon mutation-specific clinicopathologic and molecular associations in colorectal cancer. Clin Cancer Res. 2013;19(12):3285-96.	Excluded (titles and abstracts reviewing)
210	Demes M, Scheil-Bertram S, Bartsch H, Fisseler-Eckhoff A. Signature of microsatellite instability, KRAS and BRAF gene mutations in German patients with locally advanced rectal adenocarcinoma before and after neoadjuvant 5-FU radiochemotherapy. J Gastrointest Oncol. 2013;4(2):182-92.	Excluded (titles and abstracts reviewing)
211	Domingo E, Ramamoorthy R, Oukrif D, Rosmarin D, Presz M, Wang H, et al. Use of multivariate analysis to suggest a new molecular classification of colorectal cancer. J Pathol. 2013;229(3):441-8.	Excluded (titles and abstracts reviewing)
212	Donada M, Bonin S, Barbazza R, Pettirosso D, Stanta G. Management of stage II colon cancer - the use of molecular biomarkers for adjuvant therapy decision. BMC Gastroenterol. 2013;13:36.	Excluded (titles and abstracts reviewing)
213	Douillard JY, Sienna S, Davison C, Braun S, Sidhu R. BENEFIT OF ADDING PANITUMUMAB TO FOLFOX4 IN PATIENTS WITH KRAS/NRAS WILD-TYPE (WT) METASTATIC COLORECTAL CANCER (MCRC): A NUMBER-NEEDED-TO-TREAT (NNT) ANALYSIS. Value in Health. 2013;16(7):A395-A.	Excluded (titles and abstracts reviewing)
214	Duldulao MP, Lee W, Nelson RA, Li W, Chen Z, Kim J, et al. Mutations in specific codons of the KRAS oncogene are associated with variable resistance to neoadjuvant chemoradiation therapy in patients with rectal adenocarcinoma. Ann Surg Oncol. 2013;20(7):2166-71.	Excluded (titles and abstracts reviewing)
215	Fokas E, Conradi L, Weiss C, Sprenger T, Middel P, Rau T, et al. Preoperative chemoradiation therapy with capecitabine/oxaliplatin and cetuximab in rectal cancer: long-term results of a prospective phase 1/2 study. Int J Radiat Oncol Biol Phys. 2013;87(5):992-9.	Excluded (titles and abstracts reviewing)
216	Frank M, Mittendorf T. Influence of Pharmacogenomic Profiling Prior to Pharmaceutical Treatment in Metastatic Colorectal Cancer on Cost Effectiveness A Systematic Review. Pharmacoeconomics. 2013;31(3):215-28.	Excluded (titles and abstracts reviewing)
217	Garattini L, van de Vooren K, Zaniboni A. Ethics for end-of-life treatments: Metastatic colorectal cancer is one example. Health Policy. 2013;109(1):97-103.	Excluded (titles and abstracts reviewing)
218	Gawlick U, Lu KC, Douthit MA, Diggs BS, Schuff KG, Herzig DO, et al. Stage III & IV colon and rectal cancers share a similar genetic profile: a review of the Oregon Colorectal Cancer Registry. Am J Surg. 2013;205(5):608-12; discussion 12.	Excluded (titles and abstracts reviewing)
219	Glockzin G, Rochon J, Arnold D, Lang SA, Klebl F, Zeman F, et al. A prospective multicenter phase II study evaluating multimodality treatment of patients with peritoneal carcinomatosis arising from appendiceal and colorectal cancer: the COMBATAC trial. BMC Cancer. 2013;13:67.	Excluded (titles and abstracts reviewing)
220	Gurzu S, Szentirmay Z, Toth E, Bara T, Bara T, Jr., Jung I. Serrated pathway adenocarcinomas: molecular and immunohistochemical insights into their recognition. PLoS One. 2013;8(3):e57699.	Excluded (titles and abstracts reviewing)
221	Helbling D, Bodoky G, Gautschi O, Sun H, Bosman F, Gloor B, et al. Neoadjuvant chemoradiotherapy with or without panitumumab in patients with wild-type KRAS, locally advanced rectal cancer (LARC): a randomized, multicenter, phase II trial SAKK 41/07. Annals of oncology : official journal of the european society for medical oncology. 2013;24(3):718‐25.	Excluded (full-text reviewing: prognostic data not reported)
222	Hoyle M, Peters J, Crathorne L, Jones-Hughes T, Cooper C, Napier M, et al. Cost-Effectiveness of Cetuximab, Cetuximab Plus Irinotecan, and Panitumumab for Third and Further Lines of Treatment for KRAS Wild-Type Patients with Metastatic Colorectal Cancer. Value in Health. 2013;16(2):288-96.	Excluded (titles and abstracts reviewing)
223	Hu H, Chang DT, Nikiforova MN, Kuan SF, Pai RK. Clinicopathologic features of synchronous colorectal carcinoma: A distinct subset arising from multiple sessile serrated adenomas and associated with high levels of microsatellite instability and favorable prognosis. Am J Surg Pathol. 2013;37(11):1660-70.	Excluded (titles and abstracts reviewing)
224	Kim J, 김승태, 박경화, 신상원, 김열홍. Impact of KRASMutation Status on Outcomes in Metastatic Colon Cancer Patients without Anti-Epidermal Growth Factor Receptor Therapy. Cancer Research and Treatment. 2013;45(1):55-62.	Excluded (titles and abstracts reviewing)
225	Kim JH, Rhee YY, Bae JM, Cho NY, Kang GH. Loss of CDX2/CK20 expression is associated with poorly differentiated carcinoma, the CpG island methylator phenotype, and adverse prognosis in microsatellite-unstable colorectal cancer. Am J Surg Pathol. 2013;37(10):1532-41.	Excluded (titles and abstracts reviewing)
226	Kim SH, Park H-J, Park ms, Kim NK, Mun LJ, 홍혜숙, et al. Correlations of Dynamic Contrast-Enhanced Magnetic Resonance Imaging with Morphologic, Angiogenic, and Molecular Prognostic Factors in Rectal Cancer. Yonsei Medical Journal. 2013;54(1):123-30.	Excluded (titles and abstracts reviewing)
227	Kim SY, Shim EK, Yeo HY, Baek JY, Hong YS, Kim DY, et al. KRAS mutation status and clinical outcome of preoperative chemoradiation with cetuximab in locally advanced rectal cancer: a pooled analysis of 2 phase II trials. Int J Radiat Oncol Biol Phys. 2013;85(1):201-7.	Excluded (titles and abstracts reviewing)
228	Klingbiel D, Missiaglia E, Yan P, Tejpar S, Roth A, D'Ario G, et al. Thymidylate synthase (TS) expression as a prognostic molecular marker in stage II/III colon cancer. Journal of clinical oncology. 2013;31(15).	Excluded (titles and abstracts reviewing)
229	Lavrado J, Borralho PM, Ohnmacht SA, Castro RE, Rodrigues CMP, Moreira R, et al. Synthesis, G-Quadruplex Stabilisation, Docking Studies, and Effect on Cancer Cells of Indolo 3,2-<i>b</i> quinolines with One, Two, or Three Basic Side Chains. Chemmedchem. 2013;8(10):1648-61.	Excluded (titles and abstracts reviewing)
230	Lidgard GP, Domanico MJ, Bruinsma JJ, Light J, Gagrat ZD, Oldham-Haltom RL, et al. Clinical performance of an automated stool DNA assay for detection of colorectal neoplasia. Clin Gastroenterol Hepatol. 2013;11(10):1313-8.	Excluded (titles and abstracts reviewing)
231	Marisa L, de Reyniès A, Duval A, Selves J, Gaub MP, Vescovo L, et al. Gene expression classification of colon cancer into molecular subtypes: characterization, validation, and prognostic value. PLoS Med. 2013;10(5):e1001453.	Excluded (titles and abstracts reviewing)
232	Metformin Plus Irinotecan for Refractory Colorectal Cancer (https://clinicaltrials.gov/show/NCT01930864)	Excluded (titles and abstracts reviewing)
233	Mettu NB, Hurwitz H, Hsu DS. Use of molecular biomarkers to inform adjuvant therapy for colon cancer. Oncology (Williston Park). 2013;27(8):746-54.	Excluded (titles and abstracts reviewing)
234	Miranda E, Bianchi P, Destro A, Morenghi E, Malesci A, Santoro A, et al. Genetic and epigenetic alterations in primary colorectal cancers and related lymph node and liver metastases. Cancer. 2013;119(2):266-76.	Excluded (titles and abstracts reviewing)
235	Mouliere F, El Messaoudi S, Gongora C, Guedj AS, Robert B, Del Rio M, et al. Circulating Cell-Free DNA from Colorectal Cancer Patients May Reveal High KRAS or BRAF Mutation Load. Transl Oncol. 2013;6(3):319-28.	Excluded (titles and abstracts reviewing)
236	Mouradov D, Domingo E, Gibbs P, Jorissen RN, Li S, Soo PY, et al. Survival in stage II/III colorectal cancer is independently predicted by chromosomal and microsatellite instability, but not by specific driver mutations. Am J Gastroenterol. 2013;108(11):1785-93.	Excluded (full-text reviewing: early terminated trial)
237	Nakanishi R, Harada J, Tuul M, Zhao Y, Ando K, Saeki H, et al. Prognostic relevance of KRAS and BRAF mutations in Japanese patients with colorectal cancer. Int J Clin Oncol. 2013;18(6):1042-8.	Excluded (titles and abstracts reviewing)
238	Ogino S, Liao X, Imamura Y, Yamauchi M, McCleary NJ, Ng K, et al. Predictive and prognostic analysis of PIK3CA mutation in stage III colon cancer intergroup trial. Journal of the National Cancer Institute. 2013;105(23):1789‐98.	Included
239	Perazzo F, Piaggio F, Krupitzki H, García A, Avagnina A, Elsner B, et al. Caracteres clínico-patológicos y perfil genético en el carcinoma colorrectal. Medicina (Buenos Aires). 2013;73(5):417-22.	Excluded (titles and abstracts reviewing)
240	Phipps AI, Shi Q, Newcomb PA, Nelson GD, Sargent DJ, Alberts SR, et al. Associations between cigarette smoking status and colon cancer prognosis among participants in North Central Cancer Treatment Group Phase III Trial N0147. Journal of clinical oncology. 2013;31(16):2016‐23.	Excluded (titles and abstracts reviewing)
241	Pogue-Geile K, Yothers G, Taniyama Y, Tanaka N, Gavin P, Colangelo L, et al. Defective mismatch repair and benefit from bevacizumab for colon cancer: findings from NSABP C-08. Journal of the National Cancer Institute. 2013;105(13):989‐92.	Excluded (titles and abstracts reviewing)
242	Pohl M, Schmiegel W. [Colorectal cancer - personalized, stage-adjusted tumour therapy]. Dtsch Med Wochenschr. 2013;138(36):1790-5.	Excluded (titles and abstracts reviewing)
243	Popovici V, Budinska E, Bosman FT, Tejpar S, Roth AD, Delorenzi M. Context-dependent interpretation of the prognostic value of BRAF and KRAS mutations in colorectal cancer. BMC Cancer. 2013;13:439.	Excluded (titles and abstracts reviewing)
244	Pritchard AL, Hayward NK. Molecular pathways: mitogen-activated protein kinase pathway mutations and drug resistance. Clin Cancer Res. 2013;19(9):2301-9.	Excluded (titles and abstracts reviewing)
245	Pulighe F, Paliogiannis P, Cossu A, Palmieri G, Colombino M, Scognamillo F, et al. Molecular analysis of appendiceal mucinous cystadenoma and rectal adenocarcinoma in a patient with urothelial carcinoma: a case report. J Med Case Rep. 2013;7:170.	Excluded (titles and abstracts reviewing)
246	Rad R, Cadiñanos J, Rad L, Varela I, Strong A, Kriegl L, et al. A genetic progression model of Braf(V600E)-induced intestinal tumorigenesis reveals targets for therapeutic intervention. Cancer Cell. 2013;24(1):15-29.	Excluded (titles and abstracts reviewing)
247	Rewcastle GW, Gamage SA, Flanagan JU, Kendall JD, Denny WA, Baguley BC, et al. Synthesis and biological evaluation of novel phosphatidylinositol 3-kinase inhibitors: Solubilized 4-substituted benzimidazole analogs of 2-(difluoromethyl)-1- 4,6-di(4-morpholinyl)-1,3,5-triazin-2-yl -1<i>H</i >-benzimidazole (ZSTK474). European Journal of Medicinal Chemistry. 2013;64:137-47.	Excluded (titles and abstracts reviewing)
248	Rheault TR, Stellwagen JC, Adjabeng GM, Hornberger KR, Petrov KG, Waterson AG, et al. Discovery of Dabrafenib: A Selective Inhibitor of Raf Kinases with Antitumor Activity against B-Raf-Driven Tumors. Acs Medicinal Chemistry Letters. 2013;4(3):358-62.	Excluded (titles and abstracts reviewing)
249	Ring A, Langley RE, Cafferty FH, Gupta S, Wilson RH, Kynaston HG, et al. Add-aspirin trial: a phase III double-blind placebo-controlled randomized trial assessing the addition of aspirin after standard primary therapy in breast cancer and other early stage common solid tumours (CRUK/12/033). Cancer research. 2013;73(24).	Excluded (titles and abstracts reviewing)
250	Roa I, Sánchez T, Majlis A, Schalper K. Mutación del gen KRAS en el cáncer de colon y recto. Revista médica de Chile. 2013;141(9):1166-72.	Excluded (titles and abstracts reviewing)
251	Samalavicius NE, Stulpinas R, Gasilionis V, Baltruskeviciene E, Aleknavicius E, Mickys U. Rhabdoid Carcinoma of the Rectum. Annals of Coloproctolgy. 2013;29(6):252-5.	Excluded (titles and abstracts reviewing)
252	Shiu KK, Maughan T, Wilson RH, Adams RA, Pugh C, Brown L, et al. FOCUS4: a prospective molecularly stratified, adaptive multicenter program of randomized controlled trials for patients with colorectal cancer (CRC). Journal of clinical oncology. 2013;31(15).	Excluded (titles and abstracts reviewing)
253	Sinicrope FA, Mahoney MR, Smyrk TC, Thibodeau SN, Warren RS, Bertagnolli MM, et al. Prognostic impact of deficient DNA mismatch repair in patients with stage III colon cancer from a randomized trial of FOLFOX-based adjuvant chemotherapy. Journal of clinical oncology. 2013;31(29):3664‐72.	Excluded (titles and abstracts reviewing)
254	Sinicrope FA, Smyrk TC, Tougeron D, Thibodeau SN, Singh S, Muranyi A, et al. Mutation-specific antibody detects mutant BRAFV600E protein expression in human colon carcinomas. Cancer. 2013;119(15):2765-70.	Excluded (titles and abstracts reviewing)
255	Study of LGX818 and cetuximab or LGX818, BYL719, and cetuximab in BRAF mutant metastatic colorectal cancer (https://trialsearch.who.int/Trial2.aspx?TrialID=EUCTR2012-002138-35-IT)	Excluded (titles and abstracts reviewing)
256	Taieb J, Tabernero J, Mini E, Subtil F, Folprecht G, Van Laethem JL, et al. Subgroup analyses results of the PETACC8 phase III trial comparing adjuvant FOLFOX4 with or without cetuximab (CTX) in resected stage III colon cancer (CC). Journal of clinical oncology. 2013;31(15).	Excluded (titles and abstracts reviewing)
257	Wakatsuki K, Yoshioka S, Shiobara M, Kataoka M, Arai S, Tonooka T, et al. [A case of rectal endocrine cell carcinoma treated by laparoscopic assisted intersphincteric resection after neoadjuvant chemotherapy]. Gan To Kagaku Ryoho. 2013;40(12):2026-8.	Excluded (titles and abstracts reviewing)
258	Wasan HS. Combination of SIRT with systemic therapies: where are we now? Digestive and liver disease. 2013;45:S248.	Excluded (titles and abstracts reviewing)
259	Wright CJ, McCormack PL. Trametinib: first global approval. Drugs. 2013;73(11):1245-54.	Excluded (titles and abstracts reviewing)
260	Zaorsky NG, Sun Y, Wang Z, Palmer J, Fortina PM, Solomides C, et al. Identification of a KRAS mutation in a patient with non-small cell lung cancer treated with chemoradiotherapy and panitumumab. Cancer Biol Ther. 2013;14(10):883-7.	Excluded (titles and abstracts reviewing)
261	윤순만. The Effect of Aspirin on Survival in Patients with Mutated-PIK3CA Colorectal Cancers. Intestinal research. 2013;11(1):71-2.	Excluded (titles and abstracts reviewing)
262	Anderson JC. Pathogenesis and Management of Serrated Polyps: Current Status and Future Directions. Gut and Liver. 2014;8(6):582-9.	Excluded (titles and abstracts reviewing)
263	Blons H, Emile JF, Le Malicot K, Julié C, Zaanan A, Tabernero J, et al. Prognostic value of KRAS mutations in stage III colon cancer: post hoc analysis of the PETACC8 phase III trial dataset. Ann Oncol. 2014;25(12):2378-85.	Excluded (titles and abstracts reviewing)
264	Bonetti A, Giuliani J, Muggia F. Targeted agents and oxaliplatin-containing regimens for the treatment of colon cancer. Anticancer Res. 2014;34(1):423-34.	Excluded (titles and abstracts reviewing)
265	Brandt WS, Yong S, Abood G, Micetich K, Walther A, Shoup M. The depth of post-treatment perirectal tissue invasion is a predictor of outcome in patients with clinical T3N1M0 rectal cancer treated with neoadjuvant chemoradiation followed by surgical resection. Am J Surg. 2014;207(3):357-60; discussion 60.	Excluded (titles and abstracts reviewing)
266	Cercek A, Shia J, Gollub M, Chou JF, Capanu M, Raasch P, et al. Ganetespib, a novel Hsp90 inhibitor in patients with KRAS mutated and wild type, refractory metastatic colorectal cancer. Clin Colorectal Cancer. 2014;13(4):207-12.	Excluded (titles and abstracts reviewing)
267	Cheng H, Chang Y, Zhang L, Luo J, Tu Z, Lu X, et al. Identification and Optimization of New Dual Inhibitors of B-Raf and Epidermal Growth Factor Receptor Kinases for Overcoming Resistance against Vemurafenib. Journal of Medicinal Chemistry. 2014;57(6):2692-703.	Excluded (titles and abstracts reviewing)
268	Cleven AH, Derks S, Draht MX, Smits KM, Melotte V, Van Neste L, et al. CHFR promoter methylation indicates poor prognosis in stage II microsatellite stable colorectal cancer. Clin Cancer Res. 2014;20(12):3261-71.	Excluded (titles and abstracts reviewing)
269	Clinical trial to assess wether Lapatinib in association with Capecitabine and Radiation performs better than Capecitabine and Radiation in patients with localized rectal cancer (https://trialsearch.who.int/Trial2.aspx?TrialID=EUCTR2013-001203-36-PT)	Excluded (titles and abstracts reviewing)
270	Dinu D, Dobre M, Panaitescu E, Bîrlă R, Iosif C, Hoara P, et al. Prognostic significance of KRAS gene mutations in colorectal cancer--preliminary study. J Med Life. 2014;7(4):581-7.	Excluded (titles and abstracts reviewing)
271	Duffy MJ, Lamerz R, Haglund C, Nicolini A, Kalousová M, Holubec L, et al. Tumor markers in colorectal cancer, gastric cancer and gastrointestinal stromal cancers: European group on tumor markers 2014 guidelines update. Int J Cancer. 2014;134(11):2513-22.	Excluded (titles and abstracts reviewing)
272	Eisterer W, De Vries A, Öfner D, Rabl H, Koplmüller R, Greil R, et al. Preoperative treatment with capecitabine, cetuximab and radiotherapy for primary locally advanced rectal cancer--a phase II clinical trial. Anticancer Res. 2014;34(11):6767-73.	Excluded (titles and abstracts reviewing)
273	Elsamany SA, Alzahrani AS, Mohamed MM, Elmorsy SA, Zekri JE, Al-Shehri AS, et al. Clinico-pathological patterns and survival outcome of colorectal cancer in young patients: western Saudi Arabia experience. Asian Pac J Cancer Prev. 2014;15(13):5239-43.	Excluded (titles and abstracts reviewing)
274	Etienne-Grimaldi MC, Mahamat A, Chazal M, Laurent-Puig P, Olschwang S, Gaub MP, et al. Molecular patterns in deficient mismatch repair colorectal tumours: results from a French prospective multicentric biological and genetic study. Br J Cancer. 2014;110(11):2728-37.	Excluded (titles and abstracts reviewing)
275	Fernandez-Plana J, Pericay C, Quintero G, Alonso V, Salud A, Mendez M, et al. Biweekly cetuximab in combination with FOLFOX-4 in the first-line treatment of wild-type KRAS metastatic colorectal cancer: final results of a phase II, open-label, clinical trial (OPTIMIX-ACROSS Study). BMC Cancer. 2014;14:865.	Excluded (titles and abstracts reviewing)
276	Gonsalves WI, Mahoney MR, Sargent DJ, Nelson GD, Alberts SR, Sinicrope FA, et al. Patient and tumor characteristics and BRAF and KRAS mutations in colon cancer, NCCTG/Alliance N0147. J Natl Cancer Inst. 2014;106(7).	Excluded (titles and abstracts reviewing)
277	Heinemann V, von Weikersthal LF, Decker T, Kiani A, Vehling-Kaiser U, Al-Batran SE, et al. FOLFIRI plus cetuximab versus FOLFIRI plus bevacizumab as first-line treatment for patients with metastatic colorectal cancer (FIRE-3): a randomised, open-label, phase 3 trial. Lancet Oncol. 2014;15(10):1065-75.	Excluded (titles and abstracts reviewing)
278	Huang J, Nair SG, Mahoney MR, Nelson GD, Shields AF, Chan E, et al. Comparison of FOLFIRI with or without cetuximab in patients with resected stage III colon cancer; NCCTG (Alliance) intergroup trial N0147. Clinical colorectal cancer. 2014;13(2):100‐9.	Excluded (titles and abstracts reviewing)
279	Huang MY, Liu HC, Yen LC, Chang JY, Huang JJ, Wang JY, et al. Detection of activated KRAS from cancer patient peripheral blood using a weighted enzymatic chip array. J Transl Med. 2014;12:147.	Excluded (titles and abstracts reviewing)
280	Hurtado C, Encina G, Wielandt AM, Zárate AJ, Castro M, Carrillo K, et al. Prevalencia y características de mutaciones somáticas del gen KRAS en pacientes chilenos con cáncer colorrectal. Revista médica de Chile. 2014;142(11):1407-14.	Excluded (titles and abstracts reviewing)
281	Hyung KS, Hyeon YS, Yong LWOO, Cheol KHEE, 김상진, 김형란, et al. hMLH1 promoter methylation and BRAF mutations in high-frequency microsatellite instability colorectal cancers not fulfilling the revised Bethesda guidelines. Annals of Surgical Treatment and Research. 2014;87(3):123-30.	Excluded (titles and abstracts reviewing)
282	Jonker DJ, Karapetis CS, Harbison C, O'Callaghan CJ, Tu D, Simes RJ, et al. Epiregulin gene expression as a biomarker of benefit from cetuximab in the treatment of advanced colorectal cancer. British journal of cancer. 2014;110(3):648‐55.	Excluded (titles and abstracts reviewing)
283	Kim B, Park SJ, Cheon JH, Kim TI, Kim WH, Hong SP. Clinical meaning of BRAF mutation in Korean patients with advanced colorectal cancer. World J Gastroenterol. 2014;20(15):4370-6.	Excluded (titles and abstracts reviewing)
284	Kirzin S, Marisa L, Guimbaud R, De Reynies A, Legrain M, Laurent-Puig P, et al. Sporadic early-onset colorectal cancer is a specific sub-type of cancer: a morphological, molecular and genetics study. PLoS One. 2014;9(8):e103159.	Excluded (titles and abstracts reviewing)
285	Köhne CH. Successes and limitations of targeted cancer therapy in colon cancer. Prog Tumor Res. 2014;41:36-50.	Excluded (titles and abstracts reviewing)
286	Lin JK, Lin PC, Lin CH, Jiang JK, Yang SH, Liang WY, et al. Clinical relevance of alterations in quantity and quality of plasma DNA in colorectal cancer patients: based on the mutation spectra detected in primary tumors. Ann Surg Oncol. 2014;21 Suppl 4:S680-6.	Excluded (titles and abstracts reviewing)
287	Long YY, Wang Y, Huang QR, Zheng GS, Jiao SC. Measurement of serum antibodies against NY-ESO-1 by ELISA: A guide for the treatment of specific immunotherapy for patients with advanced colorectal cancer. Exp Ther Med. 2014;8(4):1279-84.	Excluded (titles and abstracts reviewing)
288	Lu C, Tang K, Li Y, Li P, Lin Z, Yin D, et al. Design, synthesis and evaluation of novel diaryl urea derivatives as potential antitumor agents. European Journal of Medicinal Chemistry. 2014;77:351-60.	Excluded (titles and abstracts reviewing)
289	Malinowsky K, Nitsche U, Janssen KP, Bader FG, Späth C, Drecoll E, et al. Activation of the PI3K/AKT pathway correlates with prognosis in stage II colon cancer. Br J Cancer. 2014;110(8):2081-9.	Excluded (titles and abstracts reviewing)
290	Martinetti D, Costanzo R, Kadare S, Alimehmeti M, Colarossi C, Canzonieri V, et al. KRAS and BRAF mutational status in colon cancer from Albanian patients. Diagn Pathol. 2014;9:187.	Excluded (titles and abstracts reviewing)
291	Mathurin K, Beauchemin C, Lachaine J. VALIDATION OF A GLOBAL ECONOMIC MODEL TO EVALUATE THE COST-EFFECTIVENESS OF TARGETED TREATMENTS USING COMPANION DIAGNOSTICS IN ADVANCED/METASTATIC CANCER TREATMENT USING KRAS TESTING FOR CETUXIMAB THERAPY IN METASTATIC COLORECTAL CANCER. Value in Health. 2014;17(7):A559-A.	Excluded (titles and abstracts reviewing)
292	Maughan TS, Meade AM, Adams RA, Richman SD, Butler R, Fisher D, et al. A feasibility study testing four hypotheses with phase II outcomes in advanced colorectal cancer (MRC FOCUS3): a model for randomised controlled trials in the era of personalised medicine? British journal of cancer. 2014;110(9):2178‐86.	Excluded (titles and abstracts reviewing)
293	McCollum AD, Kocs DM, Chadha P, Monticelli MA, Boyd TE, Fain JD, et al. Randomized phase II trial of preoperative chemoradiotherapy with or without cetuximab in locally advanced rectal adenocarcinoma. Journal of clinical oncology. 2014;32(3).	Excluded (titles and abstracts reviewing)
294	Missiaglia E, Jacobs B, D'Ario G, Di Narzo AF, Soneson C, Budinska E, et al. Distal and proximal colon cancers differ in terms of molecular, pathological, and clinical features. Ann Oncol. 2014;25(10):1995-2001.	Excluded (titles and abstracts reviewing)
295	Murtaza BN, Bibi A, Rashid MU, Khan YI, Chaudri MS, Shakoori AR. Spectrum of K ras mutations in Pakistani colorectal cancer patients. Brazilian Journal of Medical and Biological Research. 2014;47(1):35-41.	Excluded (titles and abstracts reviewing)
296	Ñique Carbajal C, Sánchez Renteria F, Lettiero B, Wernhoff P, Domínguez-Valentin M. Caracterización molecular de cáncer colorrectal hereditario en Perú. Revista de Gastroenterología del Perú. 2014;34(4):299-303.	Excluded (titles and abstracts reviewing)
297	Nolan S, Arnason T, Drucker A, Huang WY. The utility of BRAFV600E mutation-specific antibody for colon cancers with microsatellite instability. Appl Immunohistochem Mol Morphol. 2014;22(5):e8-e13.	Excluded (titles and abstracts reviewing)
298	Ooki A, Akagi K, Yatsuoka T, Asayama M, Hara H, Takahashi A, et al. Combined microsatellite instability and BRAF gene status as biomarkers for adjuvant chemotherapy in stage III colorectal cancer. J Surg Oncol. 2014;110(8):982-8.	Excluded (titles and abstracts reviewing)
299	Pan XM, Sun RF, Li ZH, Guo XM, Zhang Z, Qin HJ, et al. A let-7 KRAS rs712 polymorphism increases colorectal cancer risk. Tumour Biol. 2014;35(1):831-5.	Excluded (titles and abstracts reviewing)
300	Pectasides DG, Papaxoinis G, Xanthakis I, Kouvatseas G, Kotoula V, Xiros N, et al. Randomized phase III trial of FOLFOX versus XELOX as adjuvant chemotherapy in patients with early-stage colorectal adenocarcinoma. Journal of clinical oncology. 2014;32(15).	Excluded (titles and abstracts reviewing)
301	Perea J, Rueda D, Canal A, Rodríguez Y, Álvaro E, Osorio I, et al. Age at onset should be a major criterion for subclassification of colorectal cancer. J Mol Diagn. 2014;16(1):116-26.	Excluded (titles and abstracts reviewing)
302	Qin M, Zhai X, Xie H, Ma J, Lu K, Wang Y, et al. Design and synthesis of novel 2-(4-(2-(dimethylamino)ethyl)-4<i>H</i>-1,2,4-triazol-3-yl)pyridines as potential antitumor agents. European Journal of Medicinal Chemistry. 2014;81:47-58.	Excluded (titles and abstracts reviewing)
303	Roepman P, Schlicker A, Tabernero J, Majewski I, Tian S, Moreno V, et al. Colorectal cancer intrinsic subtypes predict chemotherapy benefit, deficient mismatch repair and epithelial-to-mesenchymal transition. Int J Cancer. 2014;134(3):552-62.	Excluded (titles and abstracts reviewing)
304	Saurat T, Buron F, Rodrigues N, de Tauzia M-L, Colliandre L, Bourg S, et al. Design, Synthesis, and Biological Activity of Pyridopyrimidine Scaffolds as Novel PI3K/mTOR Dual Inhibitors. Journal of Medicinal Chemistry. 2014;57(3):613-31.	Excluded (titles and abstracts reviewing)
305	Schirripa M, Lonardi S, Cremolini C, Loupakis F, Salvatore L, Bergamo F, et al. Phase ii study of single agent cetuximab in KRAS g13d mutant metastatic colorectal cancer (MCRC). Annals of oncology. 2014;25:ii6‐ii7.	Excluded (titles and abstracts reviewing)
306	Schwartzberg LS, Rivera F, Karthaus M, Fasola G, Canon JL, Hecht JR, et al. PEAK: a randomized, multicenter phase II study of panitumumab plus modified fluorouracil, leucovorin, and oxaliplatin (mFOLFOX6) or bevacizumab plus mFOLFOX6 in patients with previously untreated, unresectable, wild-type KRAS exon 2 metastatic colorectal cancer. Journal of clinical oncology. 2014;32(21):2240‐7.	Excluded (titles and abstracts reviewing)
307	Sha D, Lee AM, Shi Q, Alberts SR, Sargent DJ, Sinicrope FA, et al. Association study of the let-7 miRNA-complementary site variant in the 3' untranslated region of the KRAS gene in stage III colon cancer (NCCTG N0147 Clinical Trial). Clinical cancer research. 2014;20(12):3319‐27.	Excluded (titles and abstracts reviewing)
308	Shelygin YA, Pospekhova NI, Shubin VP, Kashnikov VN, Frolov SA, Sushkov OI, et al. Epithelial-mesenchymal transition and somatic alteration in colorectal cancer with and without peritoneal carcinomatosis. Biomed Res Int. 2014;2014:629496.	Excluded (titles and abstracts reviewing)
309	Shiovitz S, Bertagnolli MM, Renfro LA, Nam E, Foster NR, Dzieciatkowski S, et al. CpG island methylator phenotype is associated with response to adjuvant irinotecan-based therapy for stage III colon cancer. Gastroenterology. 2014;147(3):637‐45.	Excluded (titles and abstracts reviewing)
310	Sinicrope FA, Yoon HH, Mahoney MR, Nelson GD, Thibodeau SN, Goldberg RM, et al. Overall survival result and outcomes by KRAS, BRAF, andDNA mismatch repair in relation to primary tumor site in colon cancers from a randomized trial of adjuvant chemotherapy: NCCTG (Alliance) N0147. Journal of clinical oncology. 2014;32(15).	Excluded (titles and abstracts reviewing)
311	Stenzinger A, Pfarr N, Endris V, Penzel R, Jansen L, Wolf T, et al. Mutations in POLE and survival of colorectal cancer patients--link to disease stage and treatment. Cancer Med. 2014;3(6):1527-38.	Excluded (titles and abstracts reviewing)
312	Stintzing S. Management of colorectal cancer. F1000Prime Rep. 2014;6:108.	Excluded (titles and abstracts reviewing)
313	Strambu V, Garofil D, Pop F, Radu P, Bratucu M, Popa F. Translating clinical research of Molecular Biology into a personalized, multidisciplinary approach of colorectal cancer patients. J Med Life. 2014;7(1):17-26.	Excluded (titles and abstracts reviewing)
314	Taieb J, Emile JF, Le Malicot K, Zaanan A, Tabernero J, Mini E, et al. Prognostic Value of KRAS Mutations in Stage III Colon Cancer: post-Hoc Analyses of the Petacc8 Phase III Trial. Annals of oncology. 2014;25:ii115.	Excluded (titles and abstracts reviewing)
315	Taieb J, Tabernero J, Mini E, Subtil F, Folprecht G, Van Laethem JL, et al. Oxaliplatin, fluorouracil, and leucovorin with or without cetuximab in patients with resected stage III colon cancer (PETACC-8): an open-label, randomised phase 3 trial. Lancet Oncol. 2014;15(8):862-73.	Excluded (titles and abstracts reviewing)
316	Tsuchiya CT, Kim HSJ, Maximo MFM, Ramos LA. COST-MINIMIZATION ANALYSIS OF BEVACIZUMAB VERSUS CETUXIMAB IN FIRST-LINE TREATMENT FOR METASTATIC COLORECTAL CANCER IN KRAS WILD-TYPE PATIENTS IN THE SUPPLEMENTARY HEALTH CARE SYSTEM IN BRAZIL. Value in Health. 2014;17(7):A641-A.	Excluded (titles and abstracts reviewing)
317	Van Cutsem E, Eng C, Nowara E, Swieboda-Sadlej A, Tebbutt NC, Mitchell E, et al. Randomized phase Ib/II trial of rilotumumab or ganitumab with panitumumab versus panitumumab alone in patients with wild-type KRAS metastatic colorectal cancer. Clin Cancer Res. 2014;20(16):4240-50.	Excluded (titles and abstracts reviewing)
318	Wilhelmsen M, Kring T, Jorgensen LN, Madsen MR, Jess P, Bulut O, et al. Determinants of recurrence after intended curative resection for colorectal cancer. Scand J Gastroenterol. 2014;49(12):1399-408.	Excluded (titles and abstracts reviewing)
319	Yaeger R, Cercek A, Chou JF, Sylvester BE, Kemeny NE, Hechtman JF, et al. BRAF mutation predicts for poor outcomes after metastasectomy in patients with metastatic colorectal cancer. Cancer. 2014;120(15):2316-24.	Excluded (titles and abstracts reviewing)
320	Yoon HH, Tougeron D, Shi Q, Alberts SR, Mahoney MR, Nelson GD, et al. KRAS codon 12 and 13 mutations in relation to disease-free survival in BRAF-wild-type stage III colon cancers from an adjuvant chemotherapy trial (N0147 alliance). Clinical cancer research. 2014;20(11):3033‐43.	Excluded (titles and abstracts reviewing)
321	Zaanan A, Bachet JB, André T, Sinicrope FA. Prognostic Impact of Deficient DNA Mismatch Repair and Mutations in KRAS, and BRAF(V600E) in Patients with Lymph Node-Positive Colon Cancer. Curr Colorectal Cancer Rep. 2014;10(3):346-53.	Excluded (titles and abstracts reviewing)
322	Zhang X, Wang Y, Gao N, Wang J. [Comparative analysis of real-time quantitative PCR-Sanger sequencing method and TaqMan probe method for detection of KRAS/BRAF mutation in colorectal carcinomas]. Zhonghua Bing Li Xue Za Zhi. 2014;43(2):77-82.	Excluded (titles and abstracts reviewing)
323	김승태, 박경화, 신상원, 김열홍. Dose KRAS Mutation Status Affect on the Effect of VEGF Therapy in Metastatic Colon Cancer Patients? Cancer Research and Treatment. 2014;46(1):48-54.	Excluded (titles and abstracts reviewing)
324	김은란, 김영호. Clinical Application of Genetics in Management of Colorectal Cancer. Intestinal research. 2014;12(3):184-93.	Excluded (titles and abstracts reviewing)
325	Erratum: prognostic value of KRAS mutations in stage III colon cancer: post hoc analysis of the PETACC8 phase III trial dataset [Ann Oncol (2014) 25, 2378-2385] DOI: 10.1093/annonc/mdu464. Annals of oncology. 2015;26(4):822‐5.	Excluded (titles and abstracts reviewing)
326	Abdel-Maksoud MS, Kim M-R, El-Gamal MI, El-Din MMG, Tae J, Choi HS, et al. Design, synthesis, <i>in vitro</i> antiproliferative evaluation, and kinase inhibitory effects of a new series of imidazo 2,1-<i>b</i> thiazole derivatives. European Journal of Medicinal Chemistry. 2015;95:453-63.	Excluded (titles and abstracts reviewing)
327	Adjuvant Aspirin Treatment for Colon Cancer Patients (https://clinicaltrials.gov/ct2/show/NCT02467582)	Excluded (titles and abstracts reviewing)
328	ALASCCA-A randomized double-blind placebo-controlled study with ASA treatment in colorectal cancer patients with mutations in the PI3K signaling pathway (https://trialsearch.who.int/Trial2.aspx?TrialID=EUCTR2015-004240-19-SE)	Excluded (titles and abstracts reviewing)
329	André T, de Gramont A, Vernerey D, Chibaudel B, Bonnetain F, Tijeras-Raballand A, et al. Adjuvant Fluorouracil, Leucovorin, and Oxaliplatin in Stage II to III Colon Cancer: Updated 10-Year Survival and Outcomes According to BRAF Mutation and Mismatch Repair Status of the MOSAIC Study. J Clin Oncol. 2015;33(35):4176-87.	Included
330	Antonanzas F, Juarez-Castello CA, Rodriguez-Ibeas R. Some economics on personalized and predictive medicine. European Journal of Health Economics. 2015;16(9):985-94.	Excluded (titles and abstracts reviewing)
331	Baas JM, Krens LL, ten Tije AJ, Erdkamp F, van Wezel T, Morreau H, et al. Safety and efficacy of the addition of simvastatin to cetuximab in previously treated KRAS mutant metastatic colorectal cancer patients. Invest New Drugs. 2015;33(6):1242-7.	Excluded (titles and abstracts reviewing)
332	Berg M, Nordgaard O, Kørner H, Oltedal S, Smaaland R, Søreide JA, et al. Molecular subtypes in stage II-III colon cancer defined by genomic instability: early recurrence-risk associated with a high copy-number variation and loss of RUNX3 and CDKN2A. PLoS One. 2015;10(4):e0122391.	Excluded (titles and abstracts reviewing)
333	Birgisson H, Edlund K, Wallin U, Påhlman L, Kultima HG, Mayrhofer M, et al. Microsatellite instability and mutations in BRAF and KRAS are significant predictors of disseminated disease in colon cancer. BMC Cancer. 2015;15:125.	Excluded (titles and abstracts reviewing)
334	Bozzarelli S, Rimassa L, Giordano L, Garassino I, Marrari A, Tronconi MC, et al. ONC-2014-001: an open-label phase II study of regorafenib in patients with metastatic solid tumors who have progressed after standard therapy-RESOUND. Annals of oncology. 2015;26(no pagination).	Excluded (titles and abstracts reviewing)
335	Carloni S, Casadei Gardini A, Passardi A, Frassineti GL, Amadori D, Lucchesi A. Prognostic role of serum concentrations of high-sensitivity C-reactive protein in patients with metastatic colon rectal cancer: results from the ITACa trial. Annals of oncology. 2015;26:vi38‐vi9.	Excluded (titles and abstracts reviewing)
336	Cheng I, Hertz D, Huang J, Poulios N. CLINICAL AND BUDGET IMPACT OF USING A MOLECULAR TEST TO DETECT KRAS MUTATIONS IN METASTATIC COLORECTAL CANCER PATIENTS IN DENMARK. Value in Health. 2015;18(7):A349-A.	Excluded (titles and abstracts reviewing)
337	Corcoran RB, Atreya CE, Falchook GS, Kwak EL, Ryan DP, Bendell JC, et al. Combined BRAF and MEK Inhibition With Dabrafenib and Trametinib in BRAF V600-Mutant Colorectal Cancer. J Clin Oncol. 2015;33(34):4023-31.	Excluded (titles and abstracts reviewing)
338	Deng Y, Cai Y, Huang Y, Yang Z, Bai Y, Liu Y, et al. High SLFN11 expression predicts better survival for patients with KRAS exon 2 wild type colorectal cancer after treated with adjuvant oxaliplatin-based treatment. BMC Cancer. 2015;15:833.	Excluded (titles and abstracts reviewing)
339	Deng Y, Wang L, Tan S, Kim GP, Dou R, Chen D, et al. KRAS as a predictor of poor prognosis and benefit from postoperative FOLFOX chemotherapy in patients with stage II and III colorectal cancer. Mol Oncol. 2015;9(7):1341-7.	Excluded (titles and abstracts reviewing)
340	Dienstmann R, Salazar R, Tabernero J. Personalizing colon cancer adjuvant therapy: selecting optimal treatments for individual patients. J Clin Oncol. 2015;33(16):1787-96.	Excluded (titles and abstracts reviewing)
341	Dobre M, Dinu DE, Panaitescu E, Bîrlă RD, Iosif CI, Boeriu M, et al. KRAS gene mutations - prognostic factor in colorectal cancer? Rom J Morphol Embryol. 2015;56(2 Suppl):671-8.	Excluded (titles and abstracts reviewing)
342	Duffy MJ, Crown J. Companion Biomarkers: Paving the Pathway to Personalized Treatment for Cancer. Laboratory Medicine Online. 2015;5(1):44-54.	Excluded (titles and abstracts reviewing)
343	Eker B, Ozaslan E, Karaca H, Berk V, Bozkurt O, Inanc M, et al. Factors affecting prognosis in metastatic colorectal cancer patients. Asian Pac J Cancer Prev. 2015;16(7):3015-21.	Excluded (titles and abstracts reviewing)
344	El-Damasy AK, Seo SH, Cho N-C, Kang SB, Pae AN, Kim K-S, et al. Design, synthesis, <i>in</i>-<i>vitro</i> antiproliferative activity and kinase profile of new picolinamide based 2-amido and ureido quinoline derivatives. European Journal of Medicinal Chemistry. 2015;101:754-68.	Excluded (titles and abstracts reviewing)
345	El-Deiry WS, Vijayvergia N, Xiu J, Scicchitano A, Lim B, Yee NS, et al. Molecular profiling of 6,892 colorectal cancer samples suggests different possible treatment options specific to metastatic sites. Cancer Biol Ther. 2015;16(12):1726-37.	Excluded (titles and abstracts reviewing)
346	Flaherty AMC. Management of Malignancy-Related Ascites. Oncology Nursing Forum. 2015;42(1):96-9.	Excluded (titles and abstracts reviewing)
347	Garattini L, Curto A, Freemantle N. Personalized medicine and economic evaluation in oncology: all theory and no practice? Expert Review of Pharmacoeconomics & Outcomes Research. 2015;15(5):733-8.	Excluded (titles and abstracts reviewing)
348	Gardini AC, Carloni S, Scarpi E, Maltoni P, Dorizzi R, Passardi A, et al. Prognostic role of serum concentrations of high-sensitivity C-reactive protein in patients with metastatic colon rectal cancer: results from the ITACa trial. Journal of clinical oncology. 2015;33(3).	Excluded (titles and abstracts reviewing)
349	Goldstein DA, Shaib WL, Flowers CR. Costs and effectiveness of genomic testing in the management of colorectal cancer. Oncology (Williston Park). 2015;29(3):175-83.	Excluded (titles and abstracts reviewing)
350	Goto M, Okitsu H, Yuasa Y, Matsuo Y, Edagawa H, Tani R, et al. [A Case of Complete Pathological Response in a Patient with Locally Advanced Sigmoid Colon Cancer after FOLFOX IRI Chemotherapy]. Gan To Kagaku Ryoho. 2015;42(11):1431-4.	Excluded (titles and abstracts reviewing)
351	Hatano E, Okuno M, Nakamura K, Ishii T, Seo S, Taura K, et al. Conversion to complete resection with mFOLFOX6 with bevacizumab or cetuximab based on K-ras status for unresectable colorectal liver metastasis (BECK study). J Hepatobiliary Pancreat Sci. 2015;22(8):634-45.	Excluded (titles and abstracts reviewing)
352	Hecht JR, Cohn A, Dakhil S, Saleh M, Piperdi B, Cline-Burkhardt M, et al. SPIRITT: a Randomized, Multicenter, Phase II Study of Panitumumab with FOLFIRI and Bevacizumab with FOLFIRI as Second-Line Treatment in Patients with Unresectable Wild Type KRAS Metastatic Colorectal Cancer. Clinical colorectal cancer. 2015;14(2):72‐80.	Excluded (titles and abstracts reviewing)
353	Hurtado C, Wielandt AM, Zárate AJ, Kronberg U, Castro M, Yamagiwa K, et al. Análisis molecular del cáncer de colon esporádico. Revista médica de Chile. 2015;143(3):310-9.	Excluded (titles and abstracts reviewing)
354	Ilm K, Kemmner W, Osterland M, Burock S, Koch G, Herrmann P, et al. High MACC1 expression in combination with mutated KRAS G13 indicates poor survival of colorectal cancer patients. Mol Cancer. 2015;14:38.	Excluded (titles and abstracts reviewing)
355	Jakobsen A, Andersen F, Fischer A, Jensen LH, Jørgensen JC, Larsen O, et al. Neoadjuvant chemotherapy in locally advanced colon cancer. A phase II trial. Acta Oncol. 2015;54(10):1747-53.	Excluded (titles and abstracts reviewing)
356	Jiang QH, Peng HX, Zhang Y, Tian P, Xi ZL, Chen H. rs712 polymorphism within let-7 microRNA-binding site might be involved in the initiation and progression of colorectal cancer in Chinese population. Onco Targets Ther. 2015;8:3041-5.	Excluded (titles and abstracts reviewing)
357	Jin L, Jae Sook S, 김승태, 장원진, 최윤지, 김열홍. Can Serum be Used for Analyzing the KRASMutation Status in Patients with Advanced Colorectal Cancer? Cancer Research and Treatment. 2015;47(4):796-803.	Excluded (titles and abstracts reviewing)
358	Kaczirek K, Ciuleanu TE, Vrbanec D, Marton E, Messinger D, Liegl-Atzwanger B, et al. FOLFOX4 Plus Cetuximab for Patients With Previously Untreated Metastatic Colorectal Cancer According to Tumor RAS and BRAF Mutation Status: Updated Analysis of the CECOG/CORE 1.2.002 Study. Clin Colorectal Cancer. 2015;14(2):91-8.	Excluded (titles and abstracts reviewing)
359	Kadowaki S, Kakuta M, Takahashi S, Takahashi A, Arai Y, Nishimura Y, et al. Prognostic value of KRAS and BRAF mutations in curatively resected colorectal cancer. World J Gastroenterol. 2015;21(4):1275-83.	Excluded (titles and abstracts reviewing)
360	Karoui M, Rullier A, Luciani A, et al. Neoadjuvant FOLFOX 4 versus FOLFOX 4 with Cetuximab versus immediate surgery for high-risk stage II and III colon cancers: a multicentre randomised controlled phase II trial--the PRODIGE 22--ECKINOXE trial. BMC Cancer. 2015;15:511	Excluded (full-text reviewing: prognostic data not reported)
361	Karoui M, Rullier A, Piessen G, et al. Perioperative FOLFOX 4 Versus FOLFOX 4 Plus Cetuximab Versus Immediate Surgery for High-Risk Stage II and III Colon Cancers: A Phase II Multicenter Randomized Controlled Trial (PRODIGE 22). Ann Surg. 2020;271(4):637-645	Excluded (full-text reviewing: prognostic data not reported)
362	Kawakami H, Zaanan A, Sinicrope FA. Implications of mismatch repair-deficient status on management of early stage colorectal cancer. J Gastrointest Oncol. 2015;6(6):676-84.	Excluded (titles and abstracts reviewing)
363	Kim HO, Kim BG, Cha SJ, Park YG, Lee TJ. Clinicopathologic Significance of BRAF Mutation and Extracellular Signal Regulated Kinase 1/2 Expression in Patients With a Colorectal Adenocarcinoma. Ann Coloproctol. 2015;31(1):9-15.	Excluded (titles and abstracts reviewing)
364	Kim ST, Lee WS, Lanman RB, Mortimer S, Zill OA, Kim KM, et al. Prospective blinded study of somatic mutation detection in cell-free DNA utilizing a targeted 54-gene next generation sequencing panel in metastatic solid tumor patients. Oncotarget. 2015;6(37):40360-9.	Excluded (titles and abstracts reviewing)
365	Kitowska A, Wesserling M, Seroczynska B, Szutowicz A, Ronowska A, Peksa R, et al. Differentiation of high-risk stage I and II colon tumors based on evaluation of CAV1 gene expression. J Surg Oncol. 2015;112(4):408-14.	Excluded (titles and abstracts reviewing)
366	Klingbiel D, Saridaki Z, Roth AD, Bosman FT, Delorenzi M, Tejpar S. Prognosis of stage II and III colon cancer treated with adjuvant 5-fluorouracil or FOLFIRI in relation to microsatellite status: results of the PETACC-3 trial. Annals of oncology : official journal of the european society for medical oncology. 2015;26(1):126‐32.	Excluded (titles and abstracts reviewing)
367	Kopetz S, Desai J, Chan E, Hecht JR, O'Dwyer PJ, Maru D, et al. Phase II Pilot Study of Vemurafenib in Patients With Metastatic BRAF-Mutated Colorectal Cancer. J Clin Oncol. 2015;33(34):4032-8.	Excluded (titles and abstracts reviewing)
368	Krebs MG, Renehan AG, Backen A, Gollins S, Chau I, Hasan J, et al. Circulating Tumor Cell Enumeration in a Phase II Trial of a Four-Drug Regimen in Advanced Colorectal Cancer. Clinical colorectal cancer. 2015;14(2):115‐22.e1‐2.	Excluded (titles and abstracts reviewing)
369	Kumar S, Burney IA, Zahid KF, PC DS, Belushi MA, Mufti TD, et al. Colorectal Cancer Patient Characteristics, Treatment and Survival in Oman--a Single Center Study. Asian Pac J Cancer Prev. 2015;16(12):4853-8.	Excluded (titles and abstracts reviewing)
370	Laskar RS, Ghosh SK, Talukdar FR. Rectal cancer profiling identifies distinct subtypes in India based on age at onset, genetic, epigenetic and clinicopathological characteristics. Mol Carcinog. 2015;54(12):1786-95.	Excluded (titles and abstracts reviewing)
371	Lee DW, Kim KJ, Han SW, Lee HJ, Rhee YY, Bae JM, et al. KRAS mutation is associated with worse prognosis in stage III or high-risk stage II colon cancer patients treated with adjuvant FOLFOX. Ann Surg Oncol. 2015;22(1):187-94.	Excluded (titles and abstracts reviewing)
372	Lee KS, Kwak Y, Nam KH, Kim DW, Kang SB, Choe G, et al. c-MYC Copy-Number Gain Is an Independent Prognostic Factor in Patients with Colorectal Cancer. PLoS One. 2015;10(10):e0139727.	Excluded (titles and abstracts reviewing)
373	Lee KW, Lee SS, Kim SB, Sohn BH, Lee HS, Jang HJ, et al. Significant association of oncogene YAP1 with poor prognosis and cetuximab resistance in colorectal cancer patients. Clin Cancer Res. 2015;21(2):357-64.	Excluded (titles and abstracts reviewing)
374	Lee WS, Lee JN, Baek JH, Park YH. RAS status in Korean patients with stage III and IV colorectal cancer. Clin Transl Oncol. 2015;17(9):751-6.	Excluded (titles and abstracts reviewing)
375	Lenos K, Goos JA, Vuist IM, den Uil SH, Delis-van Diemen PM, Belt EJ, et al. MGL ligand expression is correlated to BRAF mutation and associated with poor survival of stage III colon cancer patients. Oncotarget. 2015;6(28):26278-90.	Excluded (titles and abstracts reviewing)
376	Li W, Qiu T, Zhi W, Shi S, Zou S, Ling Y, et al. Colorectal carcinomas with KRAS codon 12 mutation are associated with more advanced tumor stages. BMC Cancer. 2015;15:340.	Excluded (titles and abstracts reviewing)
377	Li Y, Cheng H, Zhang Z, Zhuang X, Luo J, Long H, et al. <i>N</i>-(3-Ethynyl-2,4-difluorophenyl)sulfonamide Derivatives as Selective Raf Inhibitors. Acs Medicinal Chemistry Letters. 2015;6(5):543-7.	Excluded (titles and abstracts reviewing)
378	Liang J, Kalady MF, Church J. Young age of onset colorectal cancers. Int J Colorectal Dis. 2015;30(12):1653-7.	Excluded (titles and abstracts reviewing)
379	Lien K, Berry S, Ko Y-J, Chan KKW. The use of EGFR inhibitors in colorectal cancer: is it clinically efficacious and cost-effective? Expert Review of Pharmacoeconomics & Outcomes Research. 2015;15(1):81-100.	Excluded (titles and abstracts reviewing)
380	Lochhead P, Nishihara R, Qian ZR, Mima K, Cao Y, Sukawa Y, et al. Postdiagnostic intake of one-carbon nutrients and alcohol in relation to colorectal cancer survival. Am J Clin Nutr. 2015;102(5):1134-41.	Excluded (titles and abstracts reviewing)
381	Loupakis F, Yang D, Yau L, Feng S, Cremolini C, Zhang W, et al. Primary tumor location as a prognostic factor in metastatic colorectal cancer. J Natl Cancer Inst. 2015;107(3).	Excluded (titles and abstracts reviewing)
382	Mampaey E, Fieuw A, Van Laethem T, Ferdinande L, Claes K, Ceelen W, et al. Focus on 16p13.3 Locus in Colon Cancer. PLoS One. 2015;10(7):e0131421.	Excluded (titles and abstracts reviewing)
383	Manceau G, Marisa L, Boige V, Duval A, Gaub MP, Milano G, et al. PIK3CA mutations predict recurrence in localized microsatellite stable colon cancer. Cancer Med. 2015;4(3):371-82.	Excluded (titles and abstracts reviewing)
384	Mardjuadi FI, Carrasco J, Coche JC, Sempoux C, Jouret-Mourin A, Scalliet P, et al. Panitumumab as a radiosensitizing agent in KRAS wild-type locally advanced rectal cancer. Targeted oncology. 2015;10(3):375‐83.	Excluded (titles and abstracts reviewing)
385	Martellucci J, Alemanno G, Castiglione F, Bergamini C, Valeri A. Role of KRAS mutation as predictor of pathologic response after neoadjuvant chemoradiation therapy for rectal cancer. Updates Surg. 2015;67(1):47-53.	Excluded (titles and abstracts reviewing)
386	Min B-H, Cheol LJ, 강기주, 류경주, 김경미, 장동경, et al. The Role of the CpG Island Methylator Phenotype on Survival Outcome in Colon Cancer. Gut and Liver. 2015;9(2):202-7.	Excluded (titles and abstracts reviewing)
387	Mori K, Toiyama Y, Saigusa S, Fujikawa H, Hiro J, Kobayashi M, et al. Systemic Analysis of Predictive Biomarkers for Recurrence in Colorectal Cancer Patients Treated with Curative Surgery. Dig Dis Sci. 2015;60(8):2477-87.	Excluded (titles and abstracts reviewing)
388	Mori Y, Nagasaka T, Mishima H, Umeda Y, Inada R, Kishimoto H, et al. The rare BRAF VK600-601E mutation as a possible indicator of poor prognosis in rectal carcinoma – a report of a case. BMC Med Genet. 2015;16:1.	Excluded (titles and abstracts reviewing)
389	Nagata N, Mishima H, Kurosawa S, Oba K, Sakamoto J. Safety and efficacy of mFOLFOX6 + panitumumab combination therapy and 5-FU/LV + panitumumab combination therapy in patients with chemotherapy-naïve metastatic colorectal cancer (SAPPHIRE). Annals of oncology. 2015;26:ix68.	Excluded (titles and abstracts reviewing)
390	Narayanan S, Gallo F. COMPARISON OF KRAS TESTED AND NOT-TESTED METASTATIC COLORECTAL CANCER (MCRC) PATIENT COHORTS IN EUROPE. Value in Health. 2015;18(7):A365-A.	Excluded (titles and abstracts reviewing)
391	Nishi A, Kawachi I, Koenen KC, Wu K, Nishihara R, Ogino S. Lifecourse Epidemiology and Molecular Pathological Epidemiology. American Journal of Preventive Medicine. 2015;48(1):116-9.	Excluded (titles and abstracts reviewing)
392	Nishina T, Kuboki Y, Shinozaki E, Yamazaki K, Kajiwara T, Shitara K, et al. A multicenter phase I/II study of TAS-102 with bevacizumab for metastatic colorectal cancer refractory to standard therapies (C-TASK FORCE). Annals of oncology. 2015;26:iv106.	Excluded (titles and abstracts reviewing)
393	Oh BY, Lee WY, Jung S, Hong HK, Nam DH, Park YA, et al. Correlation between tumor engraftment in patient-derived xenograft models and clinical outcomes in colorectal cancer patients. Oncotarget. 2015;6(18):16059-68.	Excluded (titles and abstracts reviewing)
394	Oki E, Emi Y, Miyamoto Y, Kabashima A, Higashi H, Ogata Y, et al. Phase II Trial of S-1 and Oxaliplatin Plus Cetuximab for Colorectal Cancer Patients with Initially Unresectable or Not Optimally Resectable Liver Metastases (KSCC1002). Ann Surg Oncol. 2015;22 Suppl 3:S1067-74.	Excluded (titles and abstracts reviewing)
395	Pectasides D, Karavasilis V, Papaxoinis G, Gourgioti G, Makatsoris T, Raptou G, et al. Randomized phase III clinical trial comparing the combination of capecitabine and oxaliplatin (CAPOX) with the combination of 5-fluorouracil, leucovorin and oxaliplatin (modified FOLFOX6) as adjuvant therapy in patients with operated high-risk stage II or stage III colorectal cancer. BMC cancer. 2015;15:384.	Excluded (full-text reviewing: duplicate trial)
396	Pentheroudakis G, Raptou G, Kotoula V, Wirtz RM, Vrettou E, Karavasilis V, et al. Immune response gene expression in colorectal cancer carries distinct prognostic implications according to tissue, stage and site: a prospective retrospective translational study in the context of a hellenic cooperative oncology group randomised trial. PloS one. 2015;10(5):e0124612.	Included
397	Ren L, Grina J, Moreno D, Blake JF, Gaudino JJ, Garrey R, et al. Discovery of Highly Potent, Selective, and Efficacious Small Molecule Inhibitors of ERK1/2. Journal of Medicinal Chemistry. 2015;58(4):1976-91.	Excluded (titles and abstracts reviewing)
398	Sasaki Y, Yamada Y, Kamita M, Ono M. Discovery of predictive biomarker of adjuvant chemotherapy in stage III colorectal cancer related to KRAS/NRAS mutation status using proteomic approach: results from the two randomized phase 3 trials (NSAS-CC/RC). Molecular cancer therapeutics. 2015;14(12).	Excluded (titles and abstracts reviewing)
399	Sclafani F, Chau I, Cunningham D, Peckitt C, Lampis A, Hahne JC, et al. Prognostic role of the LCS6 KRAS variant in locally advanced rectal cancer: results of the EXPERT-C trial. Ann Oncol. 2015;26(9):1936-1941	Excluded (full-text reviewing: prognostic data not reported)
400	Seppälä TT, Böhm JP, Friman M, Lahtinen L, Väyrynen VM, Liipo TK, et al. Combination of microsatellite instability and BRAF mutation status for subtyping colorectal cancer. Br J Cancer. 2015;112(12):1966-75.	Excluded (titles and abstracts reviewing)
401	Shiovitz S, Wu C, Yu M, Gourgioti G, Raptou G, Kotoula V, et al. Evaluation of the CpG island methylator phenotype as a predictive biomarker for adjuvant oxaliplatin-based chemotherapy in colorectal cancer. Journal of clinical oncology. 2015;33(3).	Excluded (titles and abstracts reviewing)
402	Singh PP, Shi Q, Foster NR, Grothey A, Nair S, Chan E, et al. Relationship between metformin use and recurrence and survival in patients (pts) with resected stage III colon cancer (CC) receiving adjuvant chemotherapy: results from NCCTG N0147 (Alliance). Journal of clinical oncology. 2015;33(15).	Excluded (titles and abstracts reviewing)
403	Sinicrope FA, Mahoney MR, Yoon HH, Smyrk TC, Thibodeau SN, Goldberg RM, et al. Analysis of Molecular Markers by Anatomic Tumor Site in Stage III Colon Carcinomas from Adjuvant Chemotherapy Trial NCCTG N0147 (Alliance). Clinical cancer research. 2015;21(23):5294‐304.	Included
404	Sinicrope FA, Shi Q, Smyrk TC, Thibodeau SN, Dienstmann R, Guinney J, et al. Molecular markers identify subtypes of stage III colon cancer associated with patient outcomes. Gastroenterology. 2015;148(1):88‐99.	Excluded (titles and abstracts reviewing)
405	Song P, Chen M, Ma X, Xu L, Liu T, Zhou Y, et al. Identification of novel inhibitors of Aurora A with a 3-(pyrrolopyridin-2-yl)indazole scaffold. Bioorganic & Medicinal Chemistry. 2015;23(8):1858-68.	Excluded (titles and abstracts reviewing)
406	Study to Compare CAPTEM vs FOLFIRI as Second Line Treatment in Advanced, Colorectal Cancer Patients (https://clinicaltrials.gov/show/NCT02414009)	Excluded (titles and abstracts reviewing)
407	Tabernero J, Yoshino T, Cohn AL, Obermannova R, Bodoky G, Garcia-Carbonero R, et al. Ramucirumab versus placebo in combination with second-line FOLFIRI in patients with metastatic colorectal carcinoma that progressed during or after first-line therapy with bevacizumab, oxaliplatin, and a fluoropyrimidine (RAISE): a randomised, double-blind, multicentre, phase 3 study. Lancet Oncol. 2015;16(5):499…	Excluded (titles and abstracts reviewing)
408	Thaler J, Greil R, Gaenzer J, Eisterer W, Tschmelitsch J, Samonigg H, et al. Prognostic value of KRAS mutations in stage III colon cancer: post hoc analysis of the PETACC8 phase III trial dataset. Ann Oncol. 2015;26(4):822-5.	Excluded (titles and abstracts reviewing)
409	Tsuchiya CT, Kim HS, La Scala CS. CHOICE OF SEQUENTIAL BIOLOGICAL THERAPIES IN METASTATIC COLORECTAL CANCER (MCRC): A COST COMPARISON ANALYSIS FOR WILD-TYPE KRAS MCRC PATIENTS IN BRAZIL. Value in Health. 2015;18(3):A197-A.	Excluded (titles and abstracts reviewing)
410	Vargas-Valencia J, Garcia Perlaza J. COST-EFFECTIVENESS ANALYSIS OF PANITUMUMAB plus FOLFOX COMPARED TO CETUXIMAB plus FOLFIRI AS FIRST-LINE TREATMENT FOR PATIENTS WITH WILD-TYPE (WT) RAS (EXONS 2, 3, AND 4 OF KRAS AND NRAS) METASTATIC COLORECTAL CANCER (MCRC) IN COLOMBIA. Value in Health. 2015;18(7):A460-A.	Excluded (titles and abstracts reviewing)
411	Willyard C. SCREENING Early alert. Nature. 2015;521(7551):S4-S5.	Excluded (titles and abstracts reviewing)
412	Ye JX, Liu Y, Qin Y, Zhong HH, Yi WN, Shi XY. KRAS and BRAF gene mutations and DNA mismatch repair status in Chinese colorectal carcinoma patients. World J Gastroenterol. 2015;21(5):1595-605.	Excluded (titles and abstracts reviewing)
413	Yin Y, Zhang Y-Q, Jin B, Sha S, Wu X, Sangani CB, et al. 6,7-Dihydrobenzo <i>f</i> benzo 4,5 imidazo 1,2-<i>d</i> 1,4 oxazepine derivatives as selective inhibitors of PI3Kα. Bioorganic & Medicinal Chemistry. 2015;23(6):1231-40.	Excluded (titles and abstracts reviewing)
414	Yoon HH, Shi Q, Alberts SR, Goldberg RM, Thibodeau SN, Sargent DJ, et al. Racial Differences in BRAF/KRAS Mutation Rates and Survival in Stage III Colon Cancer Patients. J Natl Cancer Inst. 2015;107(10).	Excluded (titles and abstracts reviewing)
415	Zhang H, Xin M-H, Xie X-X, Mao S, Zuo S-J, Lu S-M, et al. Synthesis and antitumor activity evaluation of PI3K inhibitors containing 3-substituted quinazolin-4(3<i>H</i>)-one moiety. Bioorganic & Medicinal Chemistry. 2015;23(24):7765-76.	Excluded (titles and abstracts reviewing)
416	Zhunussova G, Djansugurova L, Khussainova E, Zhunusbekova B, Afonin G, Khaidarova D, et al. K-ras codon 12 and not TP53 mutations are predominant in advanced colorectal cancers. SAMJ: South African Medical Journal. 2015;105(8):670-4.	Excluded (titles and abstracts reviewing)
417	Adams RA, Brown E, Brown L, Butler R, Falk S, Fisher D, et al. FOCUS4-D: results from a randomised, placebo controlled trial (RCT) of AZD8931 (an inhibitor of signalling by HER1, 2, and 3) in patients (pts) with advanced or metastatic colorectal cancer (aCRC) in tumours that are wildtype (wt) for BRAF, PIK3CA, KRAS & NRAS. Annals of oncology. 2016;27.	Excluded (titles and abstracts reviewing)
418	Adjuvant aspirin treatment in PIK3CA mutated colon cancer patients (https://trialsearch.who.int/Trial2.aspx?TrialID=EUCTR2015-001482-57-HU)	Excluded (titles and abstracts reviewing)
419	Adjuvant Low Dose Aspirin in Colorectal Cancer (https://clinicaltrials.gov/ct2/show/NCT02647099)	Excluded (titles and abstracts reviewing)
420	Ahn DH, Rho JH, Tchah H, Sang JI. Early onset of colorectal cancer in a 13-yearold girl with Lynch syndrome. Clinical and Experimental Pediatrics. 2016;59(1):40-2.	Excluded (titles and abstracts reviewing)
421	Belharazem D, Magdeburg J, Berton AK, Beissbarth L, Sauer C, Sticht C, et al. Carcinoma of the colon and rectum with deregulation of insulin-like growth factor 2 signaling: clinical and molecular implications. J Gastroenterol. 2016;51(10):971-84.	Excluded (titles and abstracts reviewing)
422	Biswas S, Holyoake D, Maughan TS. Molecular Taxonomy and Tumourigenesis of Colorectal Cancer. Clin Oncol (R Coll Radiol). 2016;28(2):73-82.	Excluded (titles and abstracts reviewing)
423	Carr PR, Jansen L, Walter V, Kloor M, Roth W, Bläker H, et al. Associations of red and processed meat with survival after colorectal cancer and differences according to timing of dietary assessment. Am J Clin Nutr. 2016;103(1):192-200.	Excluded (titles and abstracts reviewing)
424	Chen KH, Lin YL, Liau JY, Tsai JH, Tseng LH, Lin LI, et al. BRAF mutation may have different prognostic implications in early- and late-stage colorectal cancer. Med Oncol. 2016;33(5):39.	Excluded (titles and abstracts reviewing)
425	Chow OS, Kuk D, Keskin M, Smith JJ, Camacho N, Pelossof R, et al. KRAS and Combined KRAS/TP53 Mutations in Locally Advanced Rectal Cancer are Independently Associated with Decreased Response to Neoadjuvant Therapy. Ann Surg Oncol. 2016;23(8):2548-55.	Excluded (titles and abstracts reviewing)
426	Cohen SA, Wu C, Yu M, Gourgioti G, Wirtz R, Raptou G, et al. Evaluation of CpG Island Methylator Phenotype as a Biomarker in Colorectal Cancer Treated With Adjuvant Oxaliplatin. Clinical colorectal cancer. 2016;15(2):164‐9.	Excluded (titles and abstracts reviewing)
427	de Cuba EM, Snaebjornsson P, Heideman DA, van Grieken NC, Bosch LJ, Fijneman RJ, et al. Prognostic value of BRAF and KRAS mutation status in stage II and III microsatellite instable colon cancers. Int J Cancer. 2016;138(5):1139-45.	Excluded (titles and abstracts reviewing)
428	Dunne PD, Dasgupta S, Blayney JK, McArt DG, Redmond KL, Weir JA, et al. EphA2 Expression Is a Key Driver of Migration and Invasion and a Poor Prognostic Marker in Colorectal Cancer. Clin Cancer Res. 2016;22(1):230-42.	Excluded (titles and abstracts reviewing)
429	El-Damasy AK, Lee J-H, Seo SH, Cho N-C, Pae AN, Keum G. Design and synthesis of new potent anticancer benzothiazole amides and ureas featuring pyridylamide moiety and possessing dual B-Raf<SUP>V600E</SUP> and C-Raf kinase inhibitory activities. European Journal of Medicinal Chemistry. 2016;115:201-16.	Excluded (titles and abstracts reviewing)
430	El-Din MMG, El-Gamal MI, Abdel-Maksoud MS, Yoo KH, Baek D, Choi J, et al. Design, synthesis, and <i>in vitro</i> antiproliferative and kinase inhibitory effects of pyrimidinylpyrazole derivatives terminating with arylsulfonamido or cyclic sulfamide substituents. Journal of Enzyme Inhibition and Medicinal Chemistry. 2016;31:111-22.	Excluded (titles and abstracts reviewing)
431	Flaum N, Kurup R, Tong D, Alchawaf A, Lau S, Harle A, et al. Real-world experiences of use of aflibercept in patients with stage IV colorectal cancer in the North-West of England. Annals of oncology. 2016;27:ii19.	Excluded (titles and abstracts reviewing)
432	Gelsomino F, Barbolini M, Spallanzani A, Pugliese G, Cascinu S. The evolving role of microsatellite instability in colorectal cancer: A review. Cancer Treat Rev. 2016;51:19-26.	Excluded (titles and abstracts reviewing)
433	Gherardi A, Masia C, Plommet N. COST-MINIMIZATION ANALYSIS OF BEVACIZUMAB COMPARED TO CETUXIMAB AND PANITUMUMAB IN FIRST-LINE TREATMENT OF KRAS WILD-TYPE METASTATIC COLORECTAL CANCER IN FRANCE. Value in Health. 2016;19(7):A738-A.	Excluded (titles and abstracts reviewing)
434	Gunasekera SP, Imperial L, Garst C, Ratnayake R, Dang LH, Paul VJ, et al. Caldoramide, a Modified Pentapeptide from the Marine Cyanobacterium <i>Caldora penicillata</i>. Journal of Natural Products. 2016;79(7):1867-71.	Excluded (titles and abstracts reviewing)
435	Hanyuda A, Kim SA, Martinez-Fernandez A, Qian ZR, Yamauchi M, Nishihara R, et al. Survival Benefit of Exercise Differs by Tumor IRS1 Expression Status in Colorectal Cancer. Ann Surg Oncol. 2016;23(3):908-17.	Excluded (titles and abstracts reviewing)
436	Haraldsdottir S, Hampel H, Wu C, Weng DY, Shields PG, Frankel WL, et al. Patients with colorectal cancer associated with Lynch syndrome and MLH1 promoter hypermethylation have similar prognoses. Genet Med. 2016;18(9):863-8.	Excluded (titles and abstracts reviewing)
437	Hasegawa K, Saiura A, Oba M, Aosasa S, Tanaka N, Takayama T, et al. A multicenter phase II trial to evaluate the efficacy of mFOLFOX6 + cetuximab as induction chemotherapy to achieve R0 surgical resection for advanced colorectal liver metastases (NEXTO trial). Annals of oncology. 2016;27(no pagination).	Excluded (titles and abstracts reviewing)
438	Jang S-H, Oh M-H, lee J-H, Lee HJ, Cho HD, Han SW, et al. Clinicopathological Significance of Elevated PIK3CA Expression in Gastric Cancer. Journal of Gastric Cancer. 2016;16(2):85-92.	Excluded (titles and abstracts reviewing)
439	Jerzak KJ, Earle C, Ko YJ, Berry S, Chan KK. Cetuximab (Cmab) plus irinotecan (I) versus panitumumab (Pmab) in patients with refractory metastatic colorectal cancer (mCRC) in Ontario. Annals of oncology. 2016;27.	Excluded (titles and abstracts reviewing)
440	Kaduwal S, Park J-C, Jeong W-J, 이영미, 이국화, 최강열. Sur8 mediates tumorigenesis and metastasis in colorectal cancer. Experimental and Molecular Medicine. 2016;48:1-8.	Excluded (titles and abstracts reviewing)
441	Kang DR, Ran CJ, Kyu NO, Wha KY, 박성용. Gene mutation discovery research of non-smoking lung cancer patients due to indoor radon exposure. Annals of Occupational and Environmental Medicine. 2016;28(1):1-6.	Excluded (titles and abstracts reviewing)
442	Kasper S, Meiler J, Knipp H, Hohler T, Reimer P, Steinmetz HT, et al. Cetuximab biweekly (q2w) plus mFOLFOX6 as 1st line therapy in patients (pts) with KRAS wild-type (wt) (exon 2) metastatic colorectal cancer (mCRC)-Primary endpoint and subgroup analysis of the CEBIFOX trial. Annals of oncology. 2016;27(no pagination).	Excluded (titles and abstracts reviewing)
443	Klingbiel D, Tejpar S. Microsatellite Instability and BRAF and KRAS Mutations in Stage III Colon Cancer: Requirements for Accurate Prognosis Assessment. JAMA Oncol. 2016;2(5):653-4.	Excluded (titles and abstracts reviewing)
444	Koi M, Garcia M, Choi C, Kim HR, Koike J, Hemmi H, et al. Microsatellite Alterations With Allelic Loss at 9p24.2 Signify Less-Aggressive Colorectal Cancer Metastasis. Gastroenterology. 2016;150(4):944-55.	Excluded (titles and abstracts reviewing)
445	Kolevzon N, Hashoul D, Naik S, Rubinstein A, Yavin E. Single point mutation detection in living cancer cells by far-red emitting PNA-FIT probes. Chemical Communications. 2016;52(11):2405-7.	Excluded (titles and abstracts reviewing)
446	Koukakis R, Gatta F, Hechmati G, Siena S. Skin toxicity and quality of life during treatment with panitumumab for <i>RAS</i> wild-type metastatic colorectal carcinoma: results from three randomised clinical trials. Quality of Life Research. 2016;25(10):2645-56.	Excluded (titles and abstracts reviewing)
447	Král J, Slyšková J, Vodička P, Špičák J. [Molecular Pathogenesis of Colorectal Cancer]. Klin Onkol. 2016;29(6):419-27.	Excluded (titles and abstracts reviewing)
448	Lapa GB, Tsunoda T, Shirasawa S, Baryshnikova MA, Evseev GG, Afanasyeva DA, et al. Synthesis of New Congeners of 1-methyl-3-aminoisoquinolines, Evaluation of Their Cytotoxic Activity, <i>In Silico</i> and <i>In Vitro</i> Study of Their Molecular Targets as PDE4B. Chemical Biology & Drug Design. 2016;87(4):575-82.	Excluded (titles and abstracts reviewing)
449	Lee KS, Duck-Woo K, Choe G, Ho KW, Lee HS, 남수경, et al. Stromal Expression of MicroRNA-21 in Advanced Colorectal Cancer Patients with Distant Metastases. Journal of Pathology and Translational Medicine. 2016;50(4):270-7.	Excluded (titles and abstracts reviewing)
450	Lee KW, Park S-K, Yang H-J, Choi KY, Kim KE, Jung KU, et al. Microsatellite Instability Status of Interval Colorectal Cancers in a Korean Population. Gut and Liver. 2016;10(5):781-5.	Excluded (titles and abstracts reviewing)
451	Li L, Liu F, Jin N, Tang S, Chen Z, Yang X, et al. Discovery and structure activity relationship study of novel indazole amide inhibitors for extracellular signal-regulated kinase1/2 (ERK1/2). Bioorganic & Medicinal Chemistry Letters. 2016;26(11):2600-4.	Excluded (titles and abstracts reviewing)
452	Li X, Shen J, Tan L, Zhang Z, Gao D, Luo J, et al. Design and synthesis of <i>N</i>-(4-aminopyridin-2-yl)amides as B-Raf<SUP>V600E</SUP> inhibitors. Bioorganic & Medicinal Chemistry Letters. 2016;26(12):2760-3.	Excluded (titles and abstracts reviewing)
453	Loaiza-Bonilla A, Jensen CE, Shroff S, Furth E, Bonilla-Reyes PA, Deik AF, et al. KDR Mutation as a Novel Predictive Biomarker of Exceptional Response to Regorafenib in Metastatic Colorectal Cancer. Cureus. 2016;8(2):e478.	Excluded (titles and abstracts reviewing)
454	Lu B, Cao H, Cao J, Huang S, Hu Q, Liu D, et al. Discovery of EBI-907: A highly potent and orally active B-Raf<SUP>V600E</SUP> inhibitor for the treatment of melanoma and associated cancers. Bioorganic & Medicinal Chemistry Letters. 2016;26(3):819-23.	Excluded (titles and abstracts reviewing)
455	Mavrova AT, Dimov S, Yancheva D, Rangelov M, Wesselinova D, Tsenov JA. Synthesis, anticancer activity and photostability of novel 3-ethyl-2-mercapto-thieno 2,3-<i>d</i> pyrimidin-4(3<i>H</i>)-ones. European Journal of Medicinal Chemistry. 2016;123:69-79.	Excluded (titles and abstracts reviewing)
456	Mennitto A, Cotsoglou C, Caporale M, Scotti M, Berenato R, Coppa J, et al. Perioperative triplet chemotherapy plus bevacizumab (bev) in patients with borderline resectable colorectal cancer liver metastases (CLM): preliminary safety and activity. Annals of oncology. 2016;27(no pagination).	Excluded (titles and abstracts reviewing)
457	Mohammed I, Hampton SE, Ashall L, Hildebrandt ER, Kutlik RA, Manandhar SP, et al. 8-Hydroxyquinoline-based inhibitors of the Rce1 protease disrupt Ras membrane localization in human cells. Bioorganic & Medicinal Chemistry. 2016;24(2):160-78.	Excluded (titles and abstracts reviewing)
458	Molaei M, Kishani Farahani R, Maftouh M, Taleghani MY, Vahdatinia M, Khatami F, et al. Lack of BRAFV600E mutation in stage I and II of colorectal cancer. Gastroenterol Hepatol Bed Bench. 2016;9(2):94-9.	Excluded (titles and abstracts reviewing)
459	Nagata N, Mishima H, Kurosawa S, Oba K, Sakamoto J. Safety and efficacy of mFOLFOX6 + Panitumumab combination therapy and 5-FU/LV + Panitumumab combination therapy in patients with chemotherapy-naïve metastatic colorectal cancer (SAPPHIRE). Annals of oncology. 2016;27:ii80.	Excluded (titles and abstracts reviewing)
460	Nanda VGY, Peng W, Hwu P, Davies MA, Ciliberto G, Fattore L, et al. Melanoma and immunotherapy bridge 2015 : Naples, Italy. 1-5 December 2015. J Transl Med. 2016;14(1):65.	Excluded (titles and abstracts reviewing)
461	Negm OH, Hamed MR, Schoen RE, Whelan RL, Steele RJ, Scholefield J, et al. Human Blood Autoantibodies in the Detection of Colorectal Cancer. PLoS One. 2016;11(7):e0156971.	Excluded (titles and abstracts reviewing)
462	Ogino S, Nishihara R, Vander Weele TJ, Wang M, Nishi A, Lochhead P, et al. The Role of Molecular Pathological Epidemiology in the Study of Neoplastic and Non-neoplastic Diseases in the Era of Precision Medicine. Epidemiology. 2016;27(4):602-11.	Excluded (titles and abstracts reviewing)
463	Oliveira A, Freire P, Souto P, Ferreira M, Mendes S, Lérias C, et al. Association between the location of colon polyps at baseline and surveillance colonoscopy: a retrospective study. Revista Española de Enfermedades Digestivas. 2016;108(9):563-7.	Excluded (titles and abstracts reviewing)
464	Padhan N, Nordling TE, Sundström M, Åkerud P, Birgisson H, Nygren P, et al. High sensitivity isoelectric focusing to establish a signaling biomarker for the diagnosis of human colorectal cancer. BMC Cancer. 2016;16(1):683.	Excluded (titles and abstracts reviewing)
465	Parikh AR, Keating NL, Liu PH, Gray SW, Klabunde CN, Kahn KL, et al. Oncologists' selection of genetic and molecular testing in the evolving landscape of stage II colorectal cancer. Journal of oncology practice. 2016;12(3):e308‐e17.	Excluded (titles and abstracts reviewing)
466	Park H, Kang W, Han JY, Mi S, Kang J, Lee A, et al. An Integrative Approach to Precision Cancer Medicine Using Patient-Derived Xenografts. Molecules and Cells. 2016;39(2):77-86.	Excluded (titles and abstracts reviewing)
467	Park KH, Shin SJ, Lee KY, Kim TI, Kim NK, Rha SY, et al. p16 Hypermethylation and KRASMutation Are Independent Predictors of Cetuximab Plus FOLFIRI Chemotherapy in Patients with Metastatic Colorectal Cancer. Cancer Research and Treatment. 2016;48(1):208-15.	Excluded (titles and abstracts reviewing)
468	Park T, Choi C-j, Choi Y, Suh D-C. Cost-effectiveness of cetuximab for colorectal cancer. Expert Review of Pharmacoeconomics & Outcomes Research. 2016;16(6):667-77.	Excluded (titles and abstracts reviewing)
469	Payandeh M, Sadeghi M, Sadeghi E. The Report of KRAS Mutation and NRAS Wild Type in a Patient with Thyroid Metastasis from Colon Cancer: a Rare Case Report. Iran J Pathol. 2016;11(1):71-5.	Excluded (titles and abstracts reviewing)
470	Qin H-L, Leng J, Zhang C-P, Jantan I, Amjad MW, Sher M, et al. Synthesis of α,β-Unsaturated Carbonyl-Based Compounds, Oxime and Oxime Ether Analogs as Potential Anticancer Agents for Overcoming Cancer Multidrug Resistance by Modulation of Efflux Pumps in Tumor Cells. Journal of Medicinal Chemistry. 2016;59(7):3549-61.	Excluded (titles and abstracts reviewing)
471	Raz MH, Dexter HR, Millington CL, van Loon B, Williams DM, Sturla SJ. Bypass of Mutagenic <i>O</i><SUP>6</SUP>-Carboxymethylguanine DNA Adducts by Human Y- and B-Family Polymerases. Chemical Research in Toxicology. 2016;29(9):1493-503.	Excluded (titles and abstracts reviewing)
472	Richman SD, Southward K, Chambers P, Cross D, Barrett J, Hemmings G, et al. HER2 overexpression and amplification as a potential therapeutic target in colorectal cancer: analysis of 3256 patients enrolled in the QUASAR, FOCUS and PICCOLO colorectal cancer trials. Journal of pathology. 2016;238(4):562‐70.	Excluded (titles and abstracts reviewing)
473	Salim AA, Tan L, Huang XC, Cho KJ, Lacey E, Hancock JF, et al. Oligomycins as inhibitors of K-Ras plasma membrane localisation. Organic & Biomolecular Chemistry. 2016;14(2):711-5.	Excluded (titles and abstracts reviewing)
474	Sartore-Bianchi A, Trusolino L, Martino C, Bencardino K, Lonardi S, Bergamo F, et al. Dual-targeted therapy with trastuzumab and lapatinib in treatment-refractory, KRAS codon 12/13 wild-type, HER2-positive metastatic colorectal cancer (HERACLES): a proof-of-concept, multicentre, open-label, phase 2 trial. Lancet Oncol. 2016;17(6):738-46.	Excluded (titles and abstracts reviewing)
475	Sasaki Y, Akasu T, Saito N, Kojima H, Matsuda K, Nakamori S, et al. Prognostic and predictive value of extended RAS mutation and mismatch repair status in stage III colorectal cancer. Cancer science. 2016;107(7):1006‐12.	Excluded (titles and abstracts reviewing)
476	Segal NH, Gada P, Senzer N, Gargano MA, Patchen ML, Saltz LB. A Phase II Efficacy and Safety, Open-Label, Multicenter Study of Imprime PGG Injection in Combination With Cetuximab in Patients With Stage IV KRAS-Mutant Colorectal Cancer. Clin Colorectal Cancer. 2016;15(3):222-7.	Excluded (titles and abstracts reviewing)
477	Shen Y, Han X, Wang J, Wang S, Yang H, Lu SH, et al. Prognostic impact of mutation profiling in patients with stage II and III colon cancer. Sci Rep. 2016;6:24310.	Excluded (titles and abstracts reviewing)
478	Shirasu H, Tsushima T, Yamazaki K. [Current status and future perspective of the chemotherapy for colorectal cancer]. Nihon Rinsho. 2016;74(11):1852-6.	Excluded (titles and abstracts reviewing)
479	Silva C, Monteiro I, Tournier C. BEVACIZUMAB IN THE TREATMENT OF KRAS WILD TYPE METASTATIC COLORECTAL CANCER: AN ECONOMIC ANALYSIS BASED ON THE CALGB 80405 TRIAL. Value in Health. 2016;19(7):A723-A.	Excluded (titles and abstracts reviewing)
480	Singh R, Sharma N, Rana P, Baig S, Singh S, Rai MK. EFFICACY AND SAFETY OF PANITUMUMAB IN PATIENTS OF METASTATIC COLORECTAL CANCER BY TUMOR KRAS STATUS: A SYSTEMATIC REVIEW. Value in Health. 2016;19(7):A709-A.	Excluded (titles and abstracts reviewing)
481	Sinicrope FA, Shi Q, Allegra CJ, Smyrk TC, Thibodeau SN, Goldberg RM, et al. Molecular markers and survival after recurrence in stage III colon cancers from NCCTG N0147 and NSABP C-08 adjuvant chemotherapy trials. Journal of clinical oncology. 2016;34.	Excluded (titles and abstracts reviewing)
482	Sinicrope FA, Smyrk TC, Foster NR, Meyers JP, Thibodeau SN, Goldberg RM, et al. Association of tumor infiltrating lymphocytes (TILs) with molecular subtype and prognosis in stage III colon cancers (CC) from a FOLFOX-based adjuvant chemotherapy trial. Journal of clinical oncology. 2016;34.	Excluded (titles and abstracts reviewing)
483	Song N, Pogue-Geile KL, Gavin PG, Yothers G, Kim SR, Johnson NL, et al. Clinical Outcome From Oxaliplatin Treatment in Stage II/III Colon Cancer According to Intrinsic Subtypes: secondary Analysis of NSABP C-07/NRG Oncology Randomized Clinical Trial. JAMA oncology. 2016;2(9):1162‐9.	Excluded (titles and abstracts reviewing)
484	Suraweera N, Mouradov D, Li S, Jorissen RN, Hampson D, Ghosh A, et al. Relative telomere lengths in tumor and normal mucosa are related to disease progression and chromosome instability profiles in colorectal cancer. Oncotarget. 2016;7(24):36474-88.	Excluded (titles and abstracts reviewing)
485	Sweetser S, Jones A, Smyrk TC, Sinicrope FA. Sessile Serrated Polyps are Precursors of Colon Carcinomas With Deficient DNA Mismatch Repair. Clin Gastroenterol Hepatol. 2016;14(7):1056-9.	Excluded (titles and abstracts reviewing)
486	Sweidan K, Sabbah DA, Bardaweel S, Abu Dush K, Abu Sheikha G, Mubarak MS. Computer-aided design, synthesis, and biological evaluation of new indole-2-carboxamide derivatives as PI3Kα/EGFR inhibitors. Bioorganic & Medicinal Chemistry Letters. 2016;26(11):2685-90.	Excluded (titles and abstracts reviewing)
487	Taieb J, Le Malicot K, Balogoum R, Tabernero J, Mini E, Folprecht G, et al. Adjuvant FOLFOX+ cetuximab vs FOLFOX in full RAS and BRAF wild type stage III colon cancer patients: results from the PETACC8 trial. Annals of oncology. 2016;27:vi152.	Excluded (titles and abstracts reviewing)
488	Taieb J, Zaanan A, Le Malicot K, Julié C, Blons H, Mineur L, et al. Prognostic Effect of BRAF and KRAS Mutations in Patients With Stage III Colon Cancer Treated With Leucovorin, Fluorouracil, and Oxaliplatin With or Without Cetuximab: A Post Hoc Analysis of the PETACC-8 Trial. JAMA Oncol. 2016;2(5):643-53.	Included
489	van den Broek E, Krijgsman O, Sie D, Tijssen M, Mongera S, van de Wiel MA, et al. Genomic profiling of stage II and III colon cancers reveals APC mutations to be associated with survival in stage III colon cancer patients. Oncotarget. 2016;7(45):73876-87.	Excluded (titles and abstracts reviewing)
490	Vogelaar FJ, Erning FNV, Reimers MS, Linden HV, Pruijt H, Brule A, et al. The Prognostic Value of Microsatellite Instability, KRAS, BRAF and PIK3CA Mutations in Stage II Colon Cancer Patients. Mol Med. 2016;21(1):1038-46.	Excluded (titles and abstracts reviewing)
491	Watson MM, Søreide K. The prognostic yield of biomarkers harvested in chemotherapy-naive stage II colon cancer: can we separate the wheat from the chaff? Mol Med. 2016;22:271-3.	Excluded (titles and abstracts reviewing)
492	Xu Y, Hay JW, Barzi A. COMPARATIVE EFFECTIVENESS OF PANITUMUMAB VERSUS CETUXIMAB IN PATIENTS WITH CHEMO-REFRACTORY WILD-TYPE KRAS METASTATIC COLORECTAL CANCER. Value in Health. 2016;19(3):A2-A.	Excluded (titles and abstracts reviewing)
493	Zhou Y, Gu X, Wen F, Chen J, Wei W, Zhang Z-H, et al. Association of <i>KRAS</i> gene mutations with depression in older metastatic colorectal cancer patients. International Psychogeriatrics. 2016;28(12):2019-28.	Excluded (titles and abstracts reviewing)
494	Zhu L, Dong C, Cao Y, Fang X, Zhong C, Li D, et al. Prognostic Role of BRAF Mutation in Stage II/III Colorectal Cancer Receiving Curative Resection and Adjuvant Chemotherapy: A Meta-Analysis Based on Randomized Clinical Trials. PLoS One. 2016;11(5):e0154795.	Excluded (titles and abstracts reviewing)
495	차부현, 최강열. Simultaneous destabilization of β-catenin and Ras via targeting of the axin-RGS domain as a potential therapeutic strategy for colorectal cancer. BMB Reports. 2016;49(9):455-6.	Excluded (titles and abstracts reviewing)
496	ALASCCA-A randomized double-blind placebo-controlled study with aspirin treatment in colorectal cancer patients with mutations in the PI3K signalling pathway. Colorectal disease. 2017;19:140.	Excluded (titles and abstracts reviewing)
497	Abdelazeem AH, El-Saadi MT, Said EG, Youssif BGM, Omar HA, El-Moghazy SM. Novel diphenylthiazole derivatives with multi-target mechanism: Synthesis, docking study, anticancer and anti-inflammatory activities. Bioorganic Chemistry. 2017;75:127-38.	Excluded (titles and abstracts reviewing)
498	Ahmed HH, El-Abhar HS, Hassanin EAK, Abdelkader NF, Shalaby MB. Punica granatum suppresses colon cancer through downregulation of Wnt/β-Catenin in rat model. Revista Brasileira de Farmacognosia. 2017;27(5):627-35.	Excluded (titles and abstracts reviewing)
499	Aldiab A, Al Khayal KA, Al Obaid OA, Alsheikh A, Alsaleh K, Shahid M, et al. Clinicopathological Features and Predictive Factors for Colorectal Cancer Outcome in the Kingdom of Saudi Arabia. Oncology. 2017;92(2):75-86.	Excluded (titles and abstracts reviewing)
500	Auclin E, Zaanan A, Vernerey D, Douard R, Gallois C, Laurent-Puig P, et al. Subgroups and prognostication in stage III colon cancer: future perspectives for adjuvant therapy. Ann Oncol. 2017;28(5):958-68.	Excluded (titles and abstracts reviewing)
501	Bae JM, Kim JH, Kwak Y, Lee DW, Cha Y, Wen X, et al. Distinct clinical outcomes of two CIMP-positive colorectal cancer subtypes based on a revised CIMP classification system. Br J Cancer. 2017;116(8):1012-20.	Excluded (titles and abstracts reviewing)
502	Benavides M, Abad A, Carrato A, Gravalos C, Fernandez-Montes A, Falco E, et al. Benefits of upfront primary tumour resection (UPTR) according to sidedness in mCRC: retrospective analyses of TTD MACRO-2 and PLANET randomised trials. Annals of oncology. 2017;28(Supplement 5):v167.	Excluded (titles and abstracts reviewing)
503	Bonnetain F, Borg C, Adams RR, Ajani JA, Benson A, Bleiberg H, et al. How health-related quality of life assessment should be used in advanced colorectal cancer clinical trials. Annals of Oncology. 2017;28(9):2077-85.	Excluded (titles and abstracts reviewing)
504	Carvalho TId, Novais PC, Lizarte Neto FS, Sicchieri RD, Rosa MST, Carvalho CAMd, et al. Analysis of gene expression EGFR and KRAS, microRNA-21 and microRNA-203 in patients with colon and rectal cancer and correlation with clinical outcome and prognostic factors. Acta Cirurgica Brasileira. 2017;32(3):243-50.	Excluded (titles and abstracts reviewing)
505	Chan E, Goff LW, Cardin DB, Ancell K, Smith SJ, Whisenant JG, et al. Phase II study of the Multikinase inhibitor of angiogenesis, Linifanib, in patients with metastatic and refractory colorectal cancer expressing mutated KRAS. Investigational new drugs. 2017;35(4):491‐8.	Excluded (titles and abstracts reviewing)
506	Chang CC, Lin PC, Lin CC, Lan YT, Lin HH, Lin CH, et al. Molecular and clinicopathological differences by age at the diagnosis of colorectal cancer. International Journal of Molecular Sciences. 2017;18(7).	Excluded (titles and abstracts reviewing)
507	Charlton ME, Karlitz JJ, Schlichting JA, Chen VW, Lynch CF. Factors Associated With Guideline-recommended KRAS Testing in Colorectal Cancer Patients: A Population-based Study. Am J Clin Oncol. 2017;40(5):498-506.	Excluded (titles and abstracts reviewing)
508	Conrad C, Vauthey JN, Masayuki O, Sheth RA, Yamashita S, Passot G, et al. Individualized Treatment Sequencing Selection Contributes to Optimized Survival in Patients with Rectal Cancer and Synchronous Liver Metastases. Annals of Surgical Oncology. 2017;24(13):3857-64.	Excluded (titles and abstracts reviewing)
509	de Carvalho LEW, Sarraf JS, Oliveira ACM, Neto NDB, Câmara TF, Fonseca FLA, et al. What Is Different in the Population of the Brazilian Amazon Region so that They Have a Low Frequency of KRAS Gene Mutations? Case Rep Oncol. 2017;10(2):777-82.	Excluded (titles and abstracts reviewing)
510	De Robertis M, Loiacono L, Fusilli C, Poeta ML, Mazza T, Sanchez M, et al. Dysregulation of EGFR Pathway in EphA2 Cell Subpopulation Significantly Associates with Poor Prognosis in Colorectal Cancer. Clin Cancer Res. 2017;23(1):159-70.	Excluded (titles and abstracts reviewing)
511	Denninghoff V, Recondo G, Cuello M, Romano V, Wainsztein V, Galanternik F, et al. Prospective molecular study of 22 genes by NGS in patients with non-small cell lung cancer (NSCLC) in argentina: A single institution experience. Journal of Thoracic Oncology. 2017;12(11):S2126.	Excluded (titles and abstracts reviewing)
512	Desai J, Markman B, Ananda S, Tebbutt NC, Michael M, Solomon BJ, et al. A phase I/II trial of combined BRAF and EGFR inhibition in patients (pts) with BRAF V600E mutated (BRAFm) metastatic colorectal (mCRC): the EViCT (Erlotinib and Vemurafenib in Combination Trial) study. Journal of clinical oncology. 2017;35(15).	Excluded (titles and abstracts reviewing)
513	Dienstmann R, Guinney J. Reply to the letter to the editor 'Including lynch syndrome in personalized prognostication and follow-up of stage II and III colon cancer' by Sciallero et al. Annals of Oncology. 2017;28(11):2889-90.	Excluded (titles and abstracts reviewing)
514	Dienstmann R, Mason MJ, Sinicrope FA, Phipps AI, Tejpar S, Nesbakken A, et al. Prediction of overall survival in stage II and III colon cancer beyond TNM system: a retrospective, pooled biomarker study. Ann Oncol. 2017;28(5):1023-31.	Excluded (titles and abstracts reviewing)
515	Ebili HO, Hassall J, Asiri A, Ham-Karim H, Fadhil W, Agboola AJ, et al. QMC-PCRx: a novel method for rapid mutation detection. J Clin Pathol. 2017;70(8):702-11.	Excluded (titles and abstracts reviewing)
516	El-Damasy AK, Seo SH, Cho N-C, Pae AN, Kim EE, Keum G. Design and synthesis of new 2-anilinoquinolines bearing <i>N</i>-methylpicolinamide moiety as potential antiproliferative agents. Chemical Biology & Drug Design. 2017;89(1):98-113.	Excluded (titles and abstracts reviewing)
517	Emambux S, Mouillet G, Tougeron D. Mutation in BRAF V600E: A poor prognostic marker in stage III colon cancers with deficient MMR? JAMA Oncology. 2017;3(9):1284-5.	Excluded (titles and abstracts reviewing)
518	Emile JF, Julié C, Le Malicot K, Lepage C, Tabernero J, Mini E, et al. Prospective validation of a lymphocyte infiltration prognostic test in stage III colon cancer patients treated with adjuvant FOLFOX. Eur J Cancer. 2017;82:16-24.	Excluded (titles and abstracts reviewing)
519	Eusebi LH, Artesiani ML, Ceccarelli C, Montanaro L, Derenzini M, Dall'Olio FG, et al. Early onset colorectal cancers: Clinicopathological, molecular and oncological features. Familial Cancer. 2017;16(1):S130-S1.	Excluded (titles and abstracts reviewing)
520	Fadelu T, Niedzwiecki D, Zhang S, Ye X, Saltz L, Mayer RJ, et al. Nut consumption and survival in stage III colon cancer patients: Results from CALGB 89803 (Alliance). Journal of Clinical Oncology. 2017;35(15).	Excluded (titles and abstracts reviewing)
521	Fan Y-H, Li W, Liu DD, Bai M-X, Song H-R, Xu YN, et al. Design, synthesis, and biological evaluation of novel 3-substituted imidazo 1,2-<i>a</i> pyridine and quinazolin-4(3H)-one derivatives as PI3Kα inhibitors. European Journal of Medicinal Chemistry. 2017;139:95-106.	Excluded (titles and abstracts reviewing)
522	Feliu J, Díez de Corcuera I, Manzano JL, Valladares-Ayerbes M, Alcaide J, García García T, et al. Effectiveness and safety of aflibercept for metastatic colorectal cancer: retrospective review within an early access program in Spain. Clin Transl Oncol. 2017;19(4):498-507.	Excluded (titles and abstracts reviewing)
523	Flores BCTCP, Silva VSE, Abdallah EA, Braun AC, Mello CAL, Urvanegia ACM, et al. Analysis of blood markers related to prognosis in locally advanced rectal cancer. Tumor Biology. 2017;39(12):7-8.	Excluded (titles and abstracts reviewing)
524	Fuchs MA, Yuan C, Sato K, Niedzwiecki D, Ye X, Saltz LB, et al. Predicted vitamin D status and colon cancer recurrence and mortality in CALGB 89803 (Alliance). Ann Oncol. 2017;28(6):1359-67.	Excluded (titles and abstracts reviewing)
525	Gallois C, Taieb J, Le Corre D, Le Malicot K, Tabernero J, Mulot C, et al. Prognostic value of methylator phenotype in stage III colon cancer treated with oxaliplatin-based adjuvant chemotherapy. Annals of Oncology. 2017;28:v161.	Excluded (full-text reviewing: duplicate trial)
526	Gao XH, Yu GY, Gong HF, Liu LJ, Xu Y, Hao LQ, et al. Differences of protein expression profiles, KRAS and BRAF mutation, and prognosis in right-sided colon, left-sided colon and rectal cancer. Sci Rep. 2017;7(1):7882.	Excluded (titles and abstracts reviewing)
527	Gausachs M, Borras E, Chang K, Gonzalez S, Azuara D, Delgado Amador A, et al. Mutational Heterogeneity in APC and KRAS Arises at the Crypt Level and Leads to Polyclonality in Early Colorectal Tumorigenesis. Clin Cancer Res. 2017;23(19):5936-47.	Excluded (titles and abstracts reviewing)
528	Ghanipour L, Jirström K, Sundström M, Glimelius B, Birgisson H. Associations of defect mismatch repair genes with prognosis and heredity in sporadic colorectal cancer. Eur J Surg Oncol. 2017;43(2):311-21.	Excluded (titles and abstracts reviewing)
529	Giuliani J, Bonetti A. Epidermal growth factor inhibitors in first-line for metastatic colorectal cancer with ras wild-type: a perspective based on pharmacological costs. Expert Review of Pharmacoeconomics & Outcomes Research. 2017;17(3):243-8.	Excluded (titles and abstracts reviewing)
530	Goey KKH, Elias SG, Hinke A, van Oijen MGH, Punt CJA, Hegewisch-Becker S, et al. Clinicopathological factors influencing outcome in metastatic colorectal cancer patients treated with fluoropyrimidine and bevacizumab maintenance treatment vs observation: an individual patient data meta-analysis of two phase 3 trials. Br J Cancer. 2017;117(12):1768-76.	Excluded (full-text reviewing: duplicate trial)
531	Golconda U, Sokol L, Shokrani B, Lee E, Hansel D, Fadare O, et al. Does poor prognosis in African Americans with MSI-H colorectal cancer associate with altered immune markers. Cancer Research. 2017;77(13).	Excluded (titles and abstracts reviewing)
532	Gollins S, West N, Sebag-Montefiore D, Myint AS, Saunders M, Susnerwala S, et al. Preoperative chemoradiation with capecitabine, irinotecan and cetuximab in rectal cancer: significance of pre-treatment and post-resection RAS mutations. Br J Cancer. 2017;117(9):1286-94.	Excluded (titles and abstracts reviewing)
533	Gray RT, Cantwell MM, Coleman HG, Loughrey MB, Bankhead P, McQuaid S, et al. Evaluation of PTGS2 Expression, PIK3CA Mutation, Aspirin Use and Colon Cancer Survival in a Population-Based Cohort Study. Clin Transl Gastroenterol. 2017;8(4):e91.	Excluded (titles and abstracts reviewing)
534	Gray RT, Loughrey MB, Bankhead P, Cardwell CR, McQuaid S, O'Neill RF, et al. Statin use, candidate mevalonate pathway biomarkers, and colon cancer survival in a population-based cohort study. Br J Cancer. 2017;116(12):1652-9.	Excluded (titles and abstracts reviewing)
535	Gulhati P, Raghav KPS, Shroff RT, Varadhachary GR, Javle MM, Qiao W, et al. Phase II study of panitumumab in KRAS wild-type metastatic adenocarcinoma of the small bowel or ampulla of vater. Journal of clinical oncology. 2017;35(15).	Excluded (titles and abstracts reviewing)
536	Haein H, Hong HJ, 김해정, 이한수. L1 Cell Adhesion Molecule Promotes Migration and Invasion via JNK Activation in Extrahepatic Cholan-giocarcinoma Cells with Activating KRAS Mutation. Molecules and Cells. 2017;40(5):363-70.	Excluded (titles and abstracts reviewing)
537	Hak LS, Jung ES, Chung AM, Lee A, ohwoojin, Choi Y-J, et al. KRAS Mutation Test in Korean Patients with Colorectal Carcinomas: A Methodological Comparison between Sanger Sequencing and a Real-Time PCR-Based Assay. Journal of Pathology and Translational Medicine. 2017;51(1):24-31.	Excluded (titles and abstracts reviewing)
538	Hasegawa S, Goto S, Matsumoto T, Hida K, Kawada K, Matsusue R, et al. A Multicenter Phase 2 Study on the Feasibility and Efficacy of Neoadjuvant Chemotherapy Without Radiotherapy for Locally Advanced Rectal Cancer. Annals of surgical oncology. 2017;24(12):3587‐95.	Excluded (titles and abstracts reviewing)
539	Herreros-de-Tejada A, González-Lois C, Santiago J. Lesiones serradas y síndrome de poliposis serrada. Revista Española de Enfermedades Digestivas. 2017;109(7):516-26.	Excluded (titles and abstracts reviewing)
540	Huang SC, Huang SF, Chen YT, Chang Y, Chiu YT, Chang IC, et al. Overexpression of MutL homolog 1 and MutS homolog 2 proteins have reversed prognostic implications for stage I-II colon cancer patients. Biomed J. 2017;40(1):39-48.	Excluded (titles and abstracts reviewing)
541	Irons RF, Contino KM, Horte JJ, Levin B, Mattie KD, Wight M, et al. Success of referral to genetic counseling after positive lynch syndrome screening test. International Journal of Colorectal Disease. 2017;32(9):1345-8.	Excluded (titles and abstracts reviewing)
542	Jang MH, Kim WS, Han HS, 김세훈, 황대용, 김욱연, et al. BRAF-Mutated Colorectal Cancer Exhibits Distinct Clinicopathological Features from Wild-Type BRAF-Expressing Cancer Independent of the Microsatellite Instability Status. Journal of Korean Medical Science. 2017;32(1):38-46.	Excluded (titles and abstracts reviewing)
543	Jansson-Knodell CL, Foster NR, Sargent DJ, Limburg PJ, Thibodeau SN, Smyrk TC, et al. Family history of colorectal cancer and its impact on survival in patients with resected stage III colon cancer: results from NCCTG Trial N0147 (Alliance). Journal of gastrointestinal oncology. 2017;8(1):1‐11.	Excluded (titles and abstracts reviewing)
544	Jauhri M, Bhatnagar A, Gupta S, Bp M, Minhas S, Shokeen Y, et al. Prevalence and coexistence of KRAS, BRAF, PIK3CA, NRAS, TP53, and APC mutations in Indian colorectal cancer patients: Next-generation sequencing-based cohort study. Tumour Biol. 2017;39(2):1010428317692265.	Excluded (titles and abstracts reviewing)
545	Jones HG, Jenkins G, Williams N, Griffiths P, Chambers P, Beynon J, et al. Genetic and Epigenetic Intra-tumour Heterogeneity in Colorectal Cancer. World J Surg. 2017;41(5):1375-83.	Excluded (titles and abstracts reviewing)
546	Joohee J, KyoungMee KIM, Park JS, Yoon DS, 김지섭, 임현경, et al. Establishing a colorectal cancer liver metastasis patientderived tumor xenograft model for the evaluation of personalized chemotherapy. Annals of Surgical Treatment and Research. 2017;93(4):173-80.	Excluded (titles and abstracts reviewing)
547	Kandimalla R, Linnekamp JF, van Hooff S, Castells A, Llor X, Andreu M, et al. Methylation of WNT target genes AXIN2 and DKK1 as robust biomarkers for recurrence prediction in stage II colon cancer. Oncogenesis. 2017;6(4):e308.	Excluded (titles and abstracts reviewing)
548	Kang GH, 이예영, 김경주. CpG Island Methylator Phenotype-High Colorectal Cancers and Their Prognostic Implications and Relationships with the Serrated Neoplasia Pathway. Gut and Liver. 2017;11(1):38-46.	Excluded (titles and abstracts reviewing)
549	Kim D, Kim J, Kim K-p, Kim J, Jang SJ, Kim TW, et al. Use of a High-Throughput Genotyping Platform (OncoMap) for RAS Mutational Analysis to Predict Cetuximab Efficacy in Patients with Metastatic Colorectal Cancer. Cancer Research and Treatment. 2017;49(1):37-43.	Excluded (titles and abstracts reviewing)
550	Kim K-p, Kim JE, Ahn S-M, Hong S-M, Jang SJ, Chang-Sik Y, et al. Paired Primary and Metastatic Tumor Analysis of Somatic Mutations in Synchronous and Metachronous Colorectal Cancer. Cancer Research and Treatment. 2017;49(1):161-7.	Excluded (titles and abstracts reviewing)
551	Kim ST, Lee J, Park SH, Park JO, Park YS, Kang WK, et al. Prospective phase II trial of everolimus in PIK3CA amplification/mutation and/or PTEN loss patients with advanced solid tumors refractory to standard therapy. BMC Cancer. 2017;17(1):211.	Excluded (titles and abstracts reviewing)
552	Lai X, Friedman A. Exosomal microRNA concentrations in colorectal cancer: A mathematical model. J Theor Biol. 2017;415:70-83.	Excluded (titles and abstracts reviewing)
553	Lee DW, Han SW, Cha Y, Bae JM, Kim HP, Lyu J, et al. Association between mutations of critical pathway genes and survival outcomes according to the tumor location in colorectal cancer. Cancer. 2017;123(18):3513-23.	Excluded (titles and abstracts reviewing)
554	Lee HE, Shi Q, Foster NR, Chan E, Gill S, Kahlenberg M, et al. Association of micropapillary architecture and high tumor budding with prognosis in patients with stage III colon cancer from a folfox-based adjuvant chemotherapy trial: NCCTG n0147 (alliance). Laboratory investigation. 2017;97:181A.	Excluded (titles and abstracts reviewing)
555	Lee HS, Kim W-H, Kwak Y, Koh J, Bae JM, Chang MS, et al. Molecular Testing for Gastrointestinal Cancer. Journal of Pathology and Translational Medicine. 2017;51(2):103-21.	Excluded (titles and abstracts reviewing)
556	Lee L, Freeman Mills L, Irshad S, Wang LM, Tomlinson I. Whole transcriptome analysis of colon cancer lymph node metastases reveals metastasis driver genes, signatures and effect of lymphoid ecological niche immune profile. Gut. 2017;66:A31-A2.	Excluded (titles and abstracts reviewing)
557	Lee MS, Menter DG, Kopetz S. Right Versus Left Colon Cancer Biology: Integrating the Consensus Molecular Subtypes. J Natl Compr Canc Netw. 2017;15(3):411-9.	Excluded (titles and abstracts reviewing)
558	Li J, Dittmar RL, Xia S, Zhang H, Du M, Huang CC, et al. Cell-free DNA copy number variations in plasma from colorectal cancer patients. Molecular Oncology. 2017;11(8):1099-111.	Excluded (titles and abstracts reviewing)
559	Li L, Ni BB, Zhong QH, Liu YH, Zhang MH, Zhang KP, et al. Investigation of correlation between mutational status in key EGFR signaling genes and prognosis of stage II colorectal cancer. Future Oncology. 2017;13(17):1473-92.	Excluded (titles and abstracts reviewing)
560	Liddell C, Droy-Dupré L, Métairie S, Airaud F, Volteau C, Bezieau S, et al. Mapping clinicopathological entities within colorectal mucinous adenocarcinomas: a hierarchical clustering approach. Mod Pathol. 2017;30(8):1177-89.	Excluded (titles and abstracts reviewing)
561	Lieu CH, Hidalgo M, Berlin JD, Ko AH, Cervantes A, LoRusso P, et al. A Phase Ib Dose-Escalation Study of the Safety, Tolerability, and Pharmacokinetics of Cobimetinib and Duligotuzumab in Patients with Previously Treated Locally Advanced or Metastatic Cancers with Mutant KRAS. Oncologist. 2017;22(9):1024-e89.	Excluded (titles and abstracts reviewing)
562	Lind GE, Guriby M, Ahlquist T, Hussain I, Jeanmougin M, Søreide K, et al. Prognostic relevance of an epigenetic biomarker panel in sentinel lymph nodes from colon cancer patients. Clinical Epigenetics. 2017;9(1).	Excluded (titles and abstracts reviewing)
563	Liu R, Zhang W, Liu ZQ, Zhou HH. Associating transcriptional modules with colon cancer survival through weighted gene co-expression network analysis. BMC Genomics. 2017;18(1):361.	Excluded (titles and abstracts reviewing)
564	Liu Y, Meucci S, Sheng L, Keilholz U. Meta-analysis of the mutational status of circulation tumor cells and paired primary tumor tissues from colorectal cancer patients. Oncotarget. 2017;8(44):77928-41.	Excluded (titles and abstracts reviewing)
565	Longo-Muñoz F, Argiles G, Tabernero J, Cervantes A, Gravalos C, Pericay C, et al. Efficacy of trifluridine and tipiracil (TAS-102) versus placebo, with supportive care, in a randomized, controlled trial of patients with metastatic colorectal cancer from Spain: results of a subgroup analysis of the phase 3 RECOURSE trial. Clinical & translational oncology. 2017;19(2):227‐35.	Excluded (titles and abstracts reviewing)
566	Ma MX, Bourke MJ. Sessile Serrated Adenomas: How to Detect, Characterize and Resect. Gut and Liver. 2017;11(6):747-60.	Excluded (titles and abstracts reviewing)
567	Malapelle U, Mayo de-Las-Casas C, Rocco D, Garzon M, Pisapia P, Jordana-Ariza N, et al. Development of a gene panel for next-generation sequencing of clinically relevant mutations in cell-free DNA from cancer patients. Br J Cancer. 2017;116(6):802-10.	Excluded (titles and abstracts reviewing)
568	Marisa L, Ayadi M, Balogoun R, Pilati C, Le Malicot K, Lepage C, et al. Clinical utility of colon cancer molecular subtypes: validation of two main colorectal molecular classifications on the PETACC-8 phase III trial cohort. Journal of clinical oncology. 2017;35(15).	Excluded (titles and abstracts reviewing)
569	Marisa L, Ayadi M, Balogoun R, Pilati C, Malicot KL, Lepage C, et al. Panel discussion. Journal of clinical oncology. 2017;35(15).	Excluded (titles and abstracts reviewing)
570	Mármol I, Sánchez-de-Diego C, Pradilla Dieste A, Cerrada E, Rodriguez Yoldi MJ. Colorectal Carcinoma: A General Overview and Future Perspectives in Colorectal Cancer. Int J Mol Sci. 2017;18(1).	Excluded (titles and abstracts reviewing)
571	Michel P, Andre T, Boige V, Aparicio T, Maillard E, Bez J, et al. PRODIGE 50-ASPIK French: french double blind randomised study of aspirin versus placebo in resected stage III or high risk stage II colon cancer with PIK3CA mutation. Annals of oncology. 2017;28(Supplement 5):v206.	Excluded (titles and abstracts reviewing)
572	Miller TJ, McCoy MJ, Hemmings C, Bulsara MK, Iacopetta B, Platell CF. The prognostic value of cancer stem-like cell markers SOX2 and CD133 in stage III colon cancer is modified by expression of the immune-related markers FoxP3, PD-L1 and CD3. Pathology. 2017;49(7):721-30.	Excluded (titles and abstracts reviewing)
573	Niedzwiecki D, Hasson RM, Lenz HJ, Ye C, Redston M, Ogino S, et al. A Study of Thymidylate Synthase Expression as a Biomarker for Resectable Colon Cancer: Alliance (Cancer and Leukemia Group B) 9581 and 89803. Oncologist. 2017;22(1):107-14.	Excluded (titles and abstracts reviewing)
574	O'Hara MH, Karasic TB, Vasilevskaya I, Redlinger M, Loaiza-Bonilla A, Teitelbaum UR, et al. Phase II trial of the autophagy inhibitor hydroxychloroquine with FOLFOX and bevacizumab in front line treatment of metastatic colorectal cancer. Journal of clinical oncology. 2017;35(15).	Excluded (titles and abstracts reviewing)
575	Park S, Jiyeon K, Lee S-H, Suh B, Keam，Bhumsuk, Min KT, et al. KRAS G12C mutation as a poor prognostic marker of pemetrexed treatment in non-small cell lung cancer. The Korean Journal of Internal Medicine. 2017;32(3):514-22.	Excluded (titles and abstracts reviewing)
576	Parsons MJ. Identification of clinically relevant colon cancer genes predictve of improved relapse free survival. Cancer Research. 2017;77(13).	Excluded (titles and abstracts reviewing)
577	Peng J, Huang D, Poston G, Ma X, Wang R, Sheng W, et al. The molecular heterogeneity of sporadic colorectal cancer with different tumor sites in Chinese patients. Oncotarget. 2017;8(30):49076-83.	Excluded (titles and abstracts reviewing)
578	Pico Sala MD, Jover R, Giner-Calabuig M, Alustiza M, Soto JL, Castillejo A, et al. Clinical and molecular characterization of lynch-like syndrome. United European Gastroenterology Journal. 2017;5(5):A48-A9.	Excluded (titles and abstracts reviewing)
579	Pietrantonio F, Di Bartolomeo M, Cotsoglou C, Mennitto A, Berenato R, Morano F, et al. Perioperative Triplet Chemotherapy and Cetuximab in Patients With RAS Wild Type High Recurrence Risk or Borderline Resectable Colorectal Cancer Liver Metastases. Clin Colorectal Cancer. 2017;16(3):e191-e8.	Excluded (titles and abstracts reviewing)
580	Pilozzi E, Roberto M, Quacquarini D, Di Fede L, Di Cerbo A, Falcone R, et al. Colorectal carcinoma (CRC) stage II: Evaluation of CDX2 expression and microsatellite instability (MSI) as potential biomarkers. Virchows Archiv. 2017;471(1):S185.	Excluded (titles and abstracts reviewing)
581	Puccini A, Berger MD, Zhang W, Lenz HJ. What We Know About Stage II and III Colon Cancer: It's Still Not Enough. Target Oncol. 2017;12(3):265-75.	Excluded (titles and abstracts reviewing)
582	Richman SD, Adams R, Brown E, Brown L, Butler R, Falk S, et al. FOCUS4: MAMS trial design in action. Early closure of FOCUS4-D (Pan-HER 1, 2 and 3 inhibitor versus placebo) in advanced colorectal cancer (acrc) patients, with tumours wildtype (WT) for KRAS, NRAS, BRAF and PIK3CA. Journal of pathology. 2017;243:S13.	Excluded (titles and abstracts reviewing)
583	Ruiz-Garcia E, Ortega A, Bahena A, Fernandez E, Calderillo G, Camarillo CL, et al. Frequency and prognostic value of PI3KCA mutations in early stage of colorectal cancer in Mexican patients. Cancer Research. 2017;77(13).	Excluded (titles and abstracts reviewing)
584	Saijo N. Where we are now, and where we will be in 10 years: From Asian perspective. Journal of Thoracic Oncology. 2017;12(11):S1608.	Excluded (titles and abstracts reviewing)
585	Sambuudash O, Cho MY, 김현수. Lack of Aberrant Methylation in an Adjacent Area of Left-Sided Colorectal Cancer. Yonsei Medical Journal. 2017;58(4):749-55.	Excluded (titles and abstracts reviewing)
586	Santos C, Azuara D, Garcia-Carbonero R, Alfonso PG, Carrato A, Elez ME, et al. Optimization of RAS/BRAF Mutational Analysis Confirms Improvement in Patient Selection for Clinical Benefit to Anti-EGFR Treatment in Metastatic Colorectal Cancer. Mol Cancer Ther. 2017;16(9):1999-2007.	Excluded (titles and abstracts reviewing)
587	Sciallero S, Battistuzzi L, Varesco L. Including Lynch syndrome in personalized prognostication and follow-up of stage II and III colon cancer. Annals of Oncology. 2017;28(10):2620-1.	Excluded (titles and abstracts reviewing)
588	Shen X, Bai Y, Luo B, Zhou X. Upregulation of lncRNA BANCR associated with the lymph node metastasis and poor prognosis in colorectal cancer. Biological Research. 2017;50(0):32-.	Excluded (titles and abstracts reviewing)
589	Sho S, Court CM, Winograd PD, Tomlinson JS. Somatic mutation profile predicts metastatic recurrences in stage II and III colorectal cancers. Journal of the American College of Surgeons. 2017;225(4):S45-S6.	Excluded (titles and abstracts reviewing)
590	Sideris M, Moorhead J, Diaz-Cano S, Haji A, Papagrigoriadis S. KRAS Mutant Status May Be Associated with Distant Recurrence in Early-stage Rectal Cancer. Anticancer Res. 2017;37(3):1349-57.	Excluded (titles and abstracts reviewing)
591	Sinicrope FA, Shi Q, Allegra CJ, Smyrk TC, Thibodeau SN, Goldberg RM, et al. Association of DNA Mismatch Repair and Mutations in BRAF and KRAS With Survival After Recurrence in Stage III Colon Cancers : A Secondary Analysis of 2 Randomized Clinical Trials. JAMA Oncol. 2017;3(4):472-80.	Excluded (full-text reviewing: duplicate trial)
592	Slik K, Kurki S, Korpela T, Carpén O, Korkeila E, Sundström J. Ezrin expression combined with MSI status in prognostication of stage II colorectal cancer. PLoS ONE. 2017;12(9).	Excluded (titles and abstracts reviewing)
593	Stintzing S. Personalized Treatment for Colorectal Carcinomas. Deutsche Medizinische Wochenschrift. 2017;142(22):1652-9.	Excluded (titles and abstracts reviewing)
594	Taieb J, Balogoun R, Le Malicot K, Tabernero J, Mini E, Folprecht G, et al. Adjuvant FOLFOX +/- cetuximab in full RAS and BRAF wildtype stage III colon cancer patients. Annals of oncology : official journal of the european society for medical oncology. 2017;28(4):824‐30.	Excluded (full-text reviewing: duplicate trial)
595	Taieb J, Le Malicot K, Shi Q, Penault-Llorca F, Bouché O, Tabernero J, et al. Prognostic Value of BRAF and KRAS Mutations in MSI and MSS Stage III Colon Cancer. Journal of the National Cancer Institute. 2017;109(5).	Excluded (full-text reviewing: duplicate trial)
596	Thomsen CEB, Appelt AL, Andersen RF, Lindebjerg J, Jensen LH, Jakobsen A. The prognostic value of simultaneous tumor and serum RAS/RAF mutations in localized colon cancer. Cancer Med. 2017;6(5):928-36.	Excluded (titles and abstracts reviewing)
597	Tomášek J, Kiss I. [Immunotherapy of Colorectal and Anal Carcinoma]. Klin Onkol. 2017;30(Supplementum3):62-5.	Excluded (titles and abstracts reviewing)
598	Ulivi P, Scarpi E, Chiadini E, Marisi G, Valgiusti M, Capelli L, et al. Right- vs. Left-Sided Metastatic Colorectal Cancer: Differences in Tumor Biology and Bevacizumab Efficacy. Int J Mol Sci. 2017;18(6).	Excluded (titles and abstracts reviewing)
599	Vachani A, Wong Y-N, Israelite J, Mitra N, Hin S, Yang L, et al. Validation of Molecular Pathology Codes for the Identification of Mutational Testing in Lung and Colon Cancer. Medical Care. 2017;55(12):E131-E6.	Excluded (titles and abstracts reviewing)
600	Van Der Velden DL, Hamming LC, Verheul HMW, Bloemendal H, Grunberg K, Huitema A, et al. The drug rediscovery protocol (DRUP). Journal of clinical oncology. 2017;35(15).	Excluded (titles and abstracts reviewing)
601	Vanoli A, Di Sabatino A, Furlan D, Klersy C, Grillo F, Fiocca R, et al. Small Bowel Carcinomas in Coeliac or Crohn's Disease: Clinico-pathological, Molecular, and Prognostic Features. A Study From the Small Bowel Cancer Italian Consortium. J Crohns Colitis. 2017;11(8):942-53.	Excluded (titles and abstracts reviewing)
602	Vedeld HM, Merok M, Jeanmougin M, Danielsen SA, Honne H, Presthus GK, et al. CpG island methylator phenotype identifies high risk patients among microsatellite stable BRAF mutated colorectal cancers. International Journal of Cancer. 2017;141(5):967-76.	Excluded (titles and abstracts reviewing)
603	Vergara É, Alvis N, Suárez A. Â¿Existen ventajas clínicas al evaluar el estado de los genes KRAS, NRAS, BRAF, PIK3CA, PTEN y HER2 en pacientes con cáncer colorrectal? Revista Colombiana de Cirugía. 2017;32(1):45-55.	Excluded (titles and abstracts reviewing)
604	Vincent MD, Breadner D, Soulieres D, Kerr IG, Sanatani M, Kocha W, et al. Phase II trial of capecitabine plus erlotinib versus capecitabine alone in patients with advanced colorectal cancer. Future oncology (London, England). 2017;13(9):777‐86.	Excluded (titles and abstracts reviewing)
605	Wahab R, Gopalan V, Islam F, Smith RA, Qiao B, Lam AK. Cellular expression, in-vitro and in-vivo confirmation of GAEC1 oncogenic properties in colon cancer. European Journal of Cell Biology. 2017;96(6):487-95.	Excluded (titles and abstracts reviewing)
606	Wang L, Zhang Q, Zhu G, Zhang Z, Zhi Y, Zhang L, et al. Design, synthesis and evaluation of derivatives based on pyrimidine scaffold as potent Pan-Raf inhibitors to overcome resistance. European Journal of Medicinal Chemistry. 2017;130:86-106.	Excluded (titles and abstracts reviewing)
607	Wang L, Zhu G, Zhang Q, Duan C, Zhang Y, Zhang Z, et al. Rational design, synthesis, and biological evaluation of Pan-Raf inhibitors to overcome resistance. Organic & Biomolecular Chemistry. 2017;15(16):3455-65.	Excluded (titles and abstracts reviewing)
608	Wielandt AM, Villarroel C, Hurtado C, Simian D, Zamorano D, Martínez M, et al. Caracterización de pacientes con cáncer colorrectal esporádico basado en la nueva subclasificación molecular de consenso. Revista médica de Chile. 2017;145(4):419-30.	Excluded (titles and abstracts reviewing)
609	Wikberg ML, Ling A, Li X, Öberg Å, Edin S, Palmqvist R. Neutrophil infiltration is a favorable prognostic factor in early stages of colon cancer. Human Pathology. 2017;68:193-202.	Excluded (titles and abstracts reviewing)
610	Williams TM, Wu C, Wei L, Chan E, Robb R, Roychowdhury S, et al. A phase I trial combining MEK-1/2 inhibition in combination with 5-fluorouracil and radiation for locally-advanced rectal adenocarcinoma. Cancer Research. 2017;77(13).	Excluded (titles and abstracts reviewing)
611	Wirta EV, Seppälä T, Friman M, Väyrynen J, Ahtiainen M, Kautiainen H, et al. Immunoscore in mismatch repair-proficient and -deficient colon cancer. Journal of Pathology: Clinical Research. 2017;3(3):203-13.	Excluded (titles and abstracts reviewing)
612	Wu C-Y, Williams TM, Wei L, Umar H, Mikhail S, Ciombor KK, et al. Phase I study of trametinib with neoadjuvant chemoradiation (CRT) in patients with locally advanced rectal cancers (LARC). Journal of clinical oncology. 2017;35(15).	Excluded (titles and abstracts reviewing)
613	Yamada Y, Yokomizo H, Yano Y, Okayama S, Satake M, Ida A, et al. [Anti-EGFR Antibody Combination Chemotherapy Was Effective against Locally Advanced Ascending Colon Cancer as Well as a Recurrent Lesion - A Case Report]. Gan To Kagaku Ryoho. 2017;44(10):947-9.	Excluded (titles and abstracts reviewing)
614	Yao H, Wu H, Liu Y. [Improvement of prognostic and predictive network of colorectal cancer based upon the 8th edition of AJCC colorectal cancer staging system]. Zhonghua Wei Chang Wai Ke Za Zhi. 2017;20(1):24-7.	Excluded (titles and abstracts reviewing)
615	Yasui K, Nagasaka T, Toshima T, Kawai T, Shigeyasu K, Mori Y, et al. Gene expression profiles in BRAF V600E mutant colorectal cancer and association with SFRP2 methylation status. Cancer Research. 2017;77(13).	Excluded (titles and abstracts reviewing)
616	Zekri J, Al-Shehri A, Mahrous M, Al-Rehaily S, Darwish T, Bassi S, et al. Mutations in codons 12 and 13 of K-ras exon 2 in colorectal tumors of Saudi Arabian patients: frequency, clincopathological associations, and clinical outcomes. Genet Mol Res. 2017;16(1).	Excluded (titles and abstracts reviewing)
617	Zhang S, Zhang Y, Qu J, Che X, Fan Y, Hou K, et al. Exosomes promote cetuximab resistance via the PTEN/Akt pathway in colon cancer cells. Brazilian Journal of Medical and Biological Research. 2017;51(1):e6472-e.	Excluded (titles and abstracts reviewing)
618	정명규, 신의섭, 기영준, 김영배, 문선미, 성세진. Is the Location of the Tumor Another Prognostic Factor for Patients With Colon Cancer? Annals of Coloproctolgy. 2017;33(6):210-8.	Excluded (titles and abstracts reviewing)
619	Abdelatef SA, El-Saadi MT, Amin NH, Abdelazeem AH, Omar HA, Abdellatif KRA. Design, synthesis and anticancer evaluation of novel spirobenzo <i>h</i> chromene and spirochromane derivatives with dual EGFR and B-RAF inhibitory activities. European Journal of Medicinal Chemistry. 2018;150:567-78.	Excluded (titles and abstracts reviewing)
620	Abdullah MD, Jin LS, 김도형, 장혜연. Sequence-dependent Combination of 5-Fluorouracil and Targeted Agents in RAF-mutant Colorectal Cancer Cell Lines. Yakhak Hoeji. 2018;62(6):367-73.	Excluded (titles and abstracts reviewing)
621	Abudabbous A, Drah M, Aldehmani M, Parker I, Alqawi O. KRAS mutation profiling in patients with colorectal cancer. Tunisie Medicale. 2018;96(4):196-7.	Excluded (titles and abstracts reviewing)
622	ALASCCA-A randomized double-blind placebo-controlled study with ASA treatment in colorectal cancer patients with mutations in the PI3K signaling pathway (https://trialsearch.who.int/Trial2.aspx?TrialID=EUCTR2015-004240-19-FI)	Excluded (titles and abstracts reviewing)
623	Antonanzas F, Rodriguez-Ibeas R, Juarez-Castello CA. Personalized Medicine and Pay for Performance: Should Pharmaceutical Firms be Fully Penalized when Treatment Fails? Pharmacoeconomics. 2018;36(7):733-43.	Excluded (titles and abstracts reviewing)
624	Azvolinsky A. Make Me a Match. Scientist. 2018;32(4):32-9.	Excluded (titles and abstracts reviewing)
625	Benson AB, Venook AP, Al-Hawary MM, Cederquist L, Chen YJ, Ciombor KK, et al. NCCN Guidelines Insights: Colon Cancer, Version 2.2018. J Natl Compr Canc Netw. 2018;16(4):359-69.	Excluded (titles and abstracts reviewing)
626	Bolzacchini E, Cerutti R, Digiacomo N, Sahnane N, Pinotti G, Bregni M, et al. Difference in immune infiltration in MSI and MSS BRAF mutant colorectal cancer. Journal of Clinical Oncology. 2018;36(15).	Excluded (titles and abstracts reviewing)
627	Bragagnoli A, Araujo R, Abdalla K, Comar F, Santos F, Ferraz M, et al. Final results of a phase II of metformin plus irinotecan for refractory colorectal cancer. Journal of clinical oncology. 2018;36(15).	Excluded (titles and abstracts reviewing)
628	Bruun J, Sveen A, Barros R, Eide PW, Eilertsen I, Kolberg M, et al. Prognostic, predictive, and pharmacogenomic assessments of CDX2 refine stratification of colorectal cancer. Molecular Oncology. 2018;12(9):1639-55.	Excluded (titles and abstracts reviewing)
629	Cabrero S, Bystrup S, Ruiz De Porras V, Musulén E, Subirats JL, Queralt C, et al. CDK5 as a prognostic and predictive factor in colorectal cancer patients. ESMO Open. 2018;3:A407.	Excluded (titles and abstracts reviewing)
630	Chang J, Tian J, Yang Y, Zhong R, Li J, Zhai K, et al. A rare missense variant in TCF7L2 associates with colorectal cancer risk by interacting with a GWas-identified regulatory variant in the MYC enhancer. Cancer Research. 2018;78(17):5164-72.	Excluded (titles and abstracts reviewing)
631	Chang SJ, Ge XS, Xu ZY, Qi XW, Chen XP. Lower serum CA125 level, negative vascular invasion, and wild BRAF were strongly associated with better 2-year disease-free survival in patients with stage III colorectal cancer who received adjuvant chemotherapy. Cancer Biomarkers. 2018;22(1):161-8.	Excluded (titles and abstracts reviewing)
632	Chen Y, Zhang S, Huang W, Guo J, Guo W, Qiu F, et al. High incidence of POLE and POLD1 mutations in Chinese colorectal cancer patients identified by comprehensive genomic profiling. Cancer Research. 2018;78(13).	Excluded (titles and abstracts reviewing)
633	Chouhan H, Sammour T, Thomas ML, Moore JW. The interaction between BRAF mutation and microsatellite instability (MSI) status in determining survival outcomes after adjuvant 5FU based chemotherapy in stage III colon cancer. Journal of Surgical Oncology. 2018;118(8):1311-7.	Excluded (titles and abstracts reviewing)
634	De-Souza ASC, Costa-Casagrande TA. ANIMAL MODELS FOR COLORECTAL CANCER. ABCD Arquivos Brasileiros de Cirurgia Digestiva (São Paulo). 2018;31(2):e1369-e.	Excluded (titles and abstracts reviewing)
635	Di Marco M, D'Andrea E, Panic N, Baccolini V, Migliara G, Marzuillo C, et al. Which Lynch syndrome screening programs could be implemented in the "real world"? A systematic review of economic evaluations. Genetics in Medicine. 2018;20(10):1131-44.	Excluded (titles and abstracts reviewing)
636	Domingo E, Camps C, Kaisaki PJ, Parsons MJ, Mouradov D, Pentony MM, et al. Mutation burden and other molecular markers of prognosis in colorectal cancer treated with curative intent: results from the QUASAR 2 clinical trial and an Australian community-based series. The lancet Gastroenterology & hepatology. 2018;3(9):635‐43.	Included
637	Dong F-D, Liu D-D, Deng C-L, Qin X-c, Chen K, Wang J, et al. Design, synthesis and biological evaluation of novel series of 2<i>H</i>-benzo <i>b</i> 1,4 oxazin-3(4<i>H</i>)-one and 2<i>H</i>-benzo <i>b</i> 1,4 oxazine scaffold derivatives as PI3Kα inhibitors. Bioorganic & Medicinal Chemistry. 2018;26(14):3982-91.	Excluded (titles and abstracts reviewing)
638	Duffy MJ. Personalized treatment for cancer: How biomarkers are showing the way. Tumor Biology. 2018;40(3):6.	Excluded (titles and abstracts reviewing)
639	Dunne PD, Coleman HG, Bankhead P, Alderdice M, Gray RT, McQuaid S, et al. Bcl-xL as a poor prognostic biomarker and predictor of response to adjuvant chemotherapy specifically in BRAF-mutant stage II and III colon cancer. Oncotarget. 2018;9(17):13834-47.	Excluded (titles and abstracts reviewing)
640	Eachkoti R, Farooq S, Syeed SI, Wani HA, Majid S, Pampori MR. Prevalence and prognostic relevance of BrafV600E mutation in colorectal carcinomas from Kashmir (North India) valley. Mutagenesis. 2018;33(3):225-30.	Excluded (titles and abstracts reviewing)
641	El-Sherief HAM, Youssif BGM, Bukhari SNA, Abdel-Aziz M, Abdel-Rahman HM. Novel 1,2,4-triazole derivatives as potential anticancer agents: Design, synthesis, molecular docking and mechanistic studies. Bioorganic Chemistry. 2018;76:314-25.	Excluded (titles and abstracts reviewing)
642	El-Sherief HAM, Youssif BGM, Bukhari SNA, Abdelazeem AH, Abdel-Aziz M, Abdel-Rahman HM. Synthesis, anticancer activity and molecular modeling studies of 1,2,4-triazole derivatives as EGFR inhibitors. European Journal of Medicinal Chemistry. 2018;156:774-89.	Excluded (titles and abstracts reviewing)
643	Ettrich TJ, Ebert M, Lorenzen S, Moehler M, Vogel A, Witkowski L, et al. ASCO- and ESMO-update 2017 - Highlights of the 53meeting of the American Society of Clinical Oncology/ASCO 2017 and European Society for Medical Oncology/ESMO congress 2017. Zeitschrift fur Gastroenterologie. 2018;56(4):384-97.	Excluded (titles and abstracts reviewing)
644	FOLFIRI + panitumumab in second-line in subjects with wild type RAS metastatic colorectal cancer who have received FOLFOX + panitumumab in first-line (https://trialsearch.who.int/Trial2.aspx?TrialID=EUCTR2017-004519-38-ES)	Excluded (titles and abstracts reviewing)
645	Forsythe N, Refaat A, Javadi A, Khawaja H, Weir JA, Emam H, et al. The unfolded protein response: A novel therapeutic target for poor prognostic braf mutant colorectal cancer. Molecular Cancer Therapeutics. 2018;17(6):1280-90.	Excluded (titles and abstracts reviewing)
646	Fountzilas E, Kotoula V, Tikas IS, Manousou K, Papadopoulou K, Poulios C, et al. Clinical relevance of primary tumor site and respective molecular characteristics in patients with early-stage colorectal cancer. Journal of Clinical Oncology. 2018;36(15).	Excluded (titles and abstracts reviewing)
647	Franke AJ, Gaffar M, Feely M, Starr JS, Parekh HD, Tan S, et al. Results from an institutional universal reflex testing program for MSI/MMR in colorectal cancer. Journal of Clinical Oncology. 2018;36(4).	Excluded (titles and abstracts reviewing)
648	Franke AJ, Paul Skelton W, Gaffar M, Lutfi F, Welniak S, Feely M, et al. Differences in the characteristics of younger and older MSI-H colorectal cancer (CRC) as determined by universal reflex testing. Journal of Clinical Oncology. 2018;36(15).	Excluded (titles and abstracts reviewing)
649	Gallois C, Taieb J, Le Corre D, Le Malicot K, Tabernero J, Mulot C, et al. Prognostic Value of Methylator Phenotype in Stage III Colon Cancer Treated with Oxaliplatin-based Adjuvant Chemotherapy. Clinical cancer research. 2018;24(19):4745‐53.	Excluded (titles and abstracts reviewing)
650	Gaston Mathe Y, Martin-Lannerée S, Vazart C, Fontaine K, Mulot C, Caumont A, et al. miR-31 as a prognostic and predictive marker of disease-free survival (DFS) in resected stage III colon cancer: A retrospective analysis of the PETACC-8 trial. Annals of Oncology. 2018;29:viii175.	Excluded (titles and abstracts reviewing)
651	Ghosh S, Gupta B, Verma P, Vishnubathla S, Pal S, Dash NR, et al. Topographic, histological and molecular study of aberrant crypt foci identified in human colon in different clinical groups. Intestinal research. 2018;16(1):116-25.	Excluded (titles and abstracts reviewing)
652	Gil-Raga M, Jantus-Lewintre E, Gallach S, Giner-Bosch V, Frangi-Caregnato A, Safont-Aguilera MJ, et al. Molecular subtypes in early colorectal cancer associated with clinical features and patient prognosis. Clin Transl Oncol. 2018;20(11):1422-9.	Excluded (titles and abstracts reviewing)
653	Giordano M, Moretto R, Giannini R, Zucchelli G, Pietrantonio F, Antoniotti C, et al. Molecular characterization of immune microenvironment in colorectal cancers with microsatellite instability by digital RNA counting. Annals of Oncology. 2018;29:v94.	Excluded (titles and abstracts reviewing)
654	Giuliani J, Bonetti A. First-line therapies in metastatic colorectal cancer: integrating clinical benefit with the costs of drugs. Int J Colorectal Dis. 2018;33(11):1505-16.	Excluded (titles and abstracts reviewing)
655	Glaire M, Domingo E, Nicholson G, Novelli M, Lawson K, Oukrif D, et al. Tumour-infiltrating CD8 lymphocytes as a prognostic marker in colorectal cancer: A retrospective, pooled analysis of the QUASAR2 and VICTOR trials. Journal of Clinical Oncology. 2018;36(15).	Excluded (titles and abstracts reviewing)
656	Gregg JP, Li G, Pavlick D, Chung J, Cooke M, He J, et al. Comprehensive genomic profiling of ctDNA in patients with colon cancer and its fidelity to the genomics of the tumor biopsy. Journal of Clinical Oncology. 2018;36(4).	Excluded (titles and abstracts reviewing)
657	Groot CAU-d, van Rooijen EM, Punt CJA, Pescott CP. Real-world cost-effectiveness of cetuximab in the third-line treatment of metastatic colorectal cancer based on patient chart review in the Netherlands. Health Economics Review. 2018;8.	Excluded (titles and abstracts reviewing)
658	Grothey A, Venook AP. Optimizing adjuvant therapy for localized colon cancer and treatment selection in advanced colorectal cancer. JNCCN Journal of the National Comprehensive Cancer Network. 2018;16(5S):611-5.	Excluded (titles and abstracts reviewing)
659	Guglielmo A, Staropoli N, Giancotti M, Mauro M. Personalized medicine in colorectal cancer diagnosis and treatment: a systematic review of health economic evaluations. Cost Effectiveness and Resource Allocation. 2018;16.	Excluded (titles and abstracts reviewing)
660	Guo F, Gong H, Zhao H, Chen J, Zhang Y, Zhang L, et al. Mutation status and prognostic values of KRAS, NRAS, BRAF and PIK3CA in 353 Chinese colorectal cancer patients. Sci Rep. 2018;8(1):6076.	Excluded (titles and abstracts reviewing)
661	Harty G, Jarrett J, Jofre-Bonet M. Consequences of Biomarker Analysis on the Cost-Effectiveness of Cetuximab in Combination with FOLFIRI as a First-Line Treatment of Metastatic Colorectal Cancer: Personalised Medicine at Work. Applied Health Economics and Health Policy. 2018;16(4):515-25.	Excluded (titles and abstracts reviewing)
662	Hill AG, Findlay MP, Burge ME, Jackson C, Alfonso PG, Samuel L, et al. Phase II Study of the Dual EGFR/HER3 Inhibitor Duligotuzumab (MEHD7945A) versus Cetuximab in Combination with FOLFIRI in Second-Line RAS Wild-Type Metastatic Colorectal Cancer. Clin Cancer Res. 2018;24(10):2276-84.	Excluded (titles and abstracts reviewing)
663	Hodi FS, Chiarion-Sileni V, Gonzalez R, Grob JJ, Rutkowski P, Cowey CL, et al. Nivolumab plus ipilimumab or nivolumab alone versus ipilimumab alone in advanced melanoma (CheckMate 067): 4-year outcomes of a multicentre, randomised, phase 3 trial. The lancet Oncology. 2018;19(11):1480‐92.	Excluded (titles and abstracts reviewing)
664	Hofmann FO, Holch JW, Heinemann V, Ricard I, Reiser MF, Baumann AB, et al. Prognostic value of radiologically enlarged lymph nodes in patients with metastatic colorectal cancer: Subgroup findings of the randomized, open-label FIRE-3/AIO KRK0306 trial. Eur J Radiol. 2018;100:124-9.	Excluded (full-text reviewing: duplicate trial)
665	Hong TS, Wo JYL, Ryan DP, Zheng H, Borger DR, Kwak EL, et al. Phase Ib study of neoadjuvant chemoradiation (CRT) with midostaurin, 5-fluorouracil (5-FU) and radiation (XRT) for locally advanced rectal cancer: Sensitization of RAS mutant tumors. Journal of Clinical Oncology. 2018;36(15).	Excluded (titles and abstracts reviewing)
666	Hutchins GGA, Treanor D, Wright A, Handley K, Magill L, Tinkler-Hundal E, et al. Intratumoral stromal morphometry predicts disease recurrence but not response to 5-fluorouracil-results from the QUASAR trial of colorectal cancer. Histopathology. 2018;72(3):391‐404.	Excluded (titles and abstracts reviewing)
667	Inoue Y, Kakiuchi N, Yoshida K, Shiozawa Y, Chiba K, Kataoka K, et al. Landscape of driver gene mutations in Stage II and Stage III colorectal cancer. Cancer Science. 2018;109.	Excluded (titles and abstracts reviewing)
668	Iwamoto S, Ooki A, Morita S, Hara H, Tanioka H, Satake H, et al. A prospective Phase II study to examine the relationship between quality of life and adverse events of first-line chemotherapy plus cetuximab in patients with KRAS wild-type unresectable metastatic colorectal cancer: QUACK trial. Cancer medicine. 2018;7(9):4217‐27.	Excluded (titles and abstracts reviewing)
669	Iyer P, Wong K, Lieu CH, Henry J, Davis SL, Goodman KA, et al. Clinical and molecular characteristics of younger versus older patients with colorectal cancer. Journal of Clinical Oncology. 2018;36(4).	Excluded (titles and abstracts reviewing)
670	Janssens K, Boeckx N, Van Camp G, Op De Beeck K, Fransen E, Calay F, et al. Comparing survival in left-sided and right-sided colorectal carcinoma: A Belgian population-based study. Annals of Oncology. 2018;29:v98.	Excluded (titles and abstracts reviewing)
671	Jayasekara H, English DR, Haydon A, Hodge AM, Lynch BM, Rosty C, et al. Associations of alcohol intake, smoking, physical activity and obesity with survival following colorectal cancer diagnosis by stage, anatomic site and tumor molecular subtype. International Journal of Cancer. 2018;142(2):238-50.	Excluded (titles and abstracts reviewing)
672	Kim SR, Song N, Yothers G, Gavin PG, Allegra CJ, Paik S, et al. Tumour sidedness and intrinsic subtypes in patients with stage II/III colon cancer: Analysis of NSABP C-07 (NRG Oncology). British Journal of Cancer. 2018;118(5):629-33.	Excluded (titles and abstracts reviewing)
673	Kim SY, Kim TI. Serrated neoplasia pathway as an alternative route of colorectal cancer carcinogenesis. Intestinal research. 2018;16(3):358-65.	Excluded (titles and abstracts reviewing)
674	Kim T, Kim T, Choi S, Ko H, Park D, Lee Y. Combination of BEZ235 and Metformin Has Synergistic Effect on Cell Viability in Colorectal Cancer Cells. Development & Reproduction. 2018;22(2):133-42.	Excluded (titles and abstracts reviewing)
675	Kobakova I, Stoyanov G, Popov H, Spasova-Nyagulova S, Stefanova N, Stoev L, et al. Anorectal Melanoma - a Histopathological Case Report and a Review of the Literature. Folia medica. 2018;60(4):641-6.	Excluded (titles and abstracts reviewing)
676	Koo DH, Do IG, Oh S, Kim K, Sohn JH, Park SK, et al. Prognostic value of progranulin in patients with colorectal cancer underwent curative resection. Journal of Clinical Oncology. 2018;36(4).	Excluded (titles and abstracts reviewing)
677	Kwon H, Park S, Jeon MJ, Kim TY, Kim WB, Gu KW, et al. Comparison of Immunohistochemistry and Direct Sanger Sequencing for Detection of the BRAFV600E Mutation in Thyroid Neoplasm. Endocrinology and Metabolism. 2018;33(1):62-9.	Excluded (titles and abstracts reviewing)
678	Laali KK, Greves WJ, Zwarycz AT, Smits SJC, Troendle FJ, Borosky GL, et al. Synthesis, Computational Docking Study, and Biological Evaluation of a Library of Heterocyclic Curcuminoids with Remarkable Antitumor Activity. Chemmedchem. 2018;13(18):1895-908.	Excluded (titles and abstracts reviewing)
679	Lai E, Pretta A, Impera V, Mariani S, Giampieri R, Casula L, et al. BRAF-mutant colorectal cancer, a different breed evolving. Expert Rev Mol Diagn. 2018;18(6):499-512.	Excluded (titles and abstracts reviewing)
680	Lal P, Lee J, Adams HP, Yao L, Fuhlbrück F, Yaung S, et al. Concordance of genomic single-nucleotide variations (SNV) by nextgeneration sequencing (NGS) in paired tumor tissue and plasma in colorectal cancer (CRC). Cancer Research. 2018;78(13).	Excluded (titles and abstracts reviewing)
681	Lambreton F, Gauvin G, Purchla J, Reddy S, Nweze N, Sigurdson E, et al. Mutation patterns and overall survival in colorectal cancer with lymphovascular invasion. Annals of Surgical Oncology. 2018;25(1):S163.	Excluded (titles and abstracts reviewing)
682	Landau MA, Zhu B, Akwuole FN, Pai RK. Site-specific Differences in Colonic Adenocarcinoma: KRAS Mutations and High Tumor Budding Are More Frequent in Cecal Adenocarcinoma. The American journal of surgical pathology. 2018;42(3):351-8.	Excluded (titles and abstracts reviewing)
683	Laurent-Puig P, Marisa L, Ayadi M, Blum Y, Balogoun R, Pilati C, et al. Colon cancer molecular subtype intratumoral heterogeneity and its prognostic impact: An extensive molecular analysis of the PETACC-8. Annals of Oncology. 2018;29:viii18.	Excluded (titles and abstracts reviewing)
684	Lee S, Cho Y-H, Cha P-H, Woo-Jeong J, Kim TI, Min D, et al. A small molecule approach to degrade RAS with EGFR repression is a potential therapy for KRAS mutation-driven colorectal cancer resistance to cetuximab. Experimental and Molecular Medicine. 2018;50:1-12.	Excluded (titles and abstracts reviewing)
685	Lee SK, Park J-C, Cho Y-H, Seo H, 신욱진, 황정하, et al. Identification of Ras-degrading small molecules that inhibit the transformation of colorectal cancer cells independent of β-catenin signaling. Experimental and Molecular Medicine. 2018;50:1-10.	Excluded (titles and abstracts reviewing)
686	Leichman CG, McDonough SL, Smalley SR, Billingsley KG, Lenz HJ, Beldner MA, et al. Cetuximab Combined With Induction Oxaliplatin and Capecitabine, Followed by Neoadjuvant Chemoradiation for Locally Advanced Rectal Cancer: SWOG 0713. Clinical Colorectal Cancer. 2018;17(1):e121-e5.	Excluded (titles and abstracts reviewing)
687	Levi M, Prayogi G, Sastranagara F, Sudianto E, Widjajahakim G, Gani W, et al. Clinicopathological Associations of K-RAS and N-RAS Mutations in Indonesian Colorectal Cancer Cohort. J Gastrointest Cancer. 2018;49(2):124-31.	Excluded (titles and abstracts reviewing)
688	Li AJ, Li HG, Tang EJ, Wu W, Chen Y, Jiang HH, et al. PIK3CA and TP53 mutations predict overall survival of stage II/III colorectal cancer patients. World Journal of Gastroenterology. 2018;24(5):631-40.	Excluded (titles and abstracts reviewing)
689	Li Y, Peng J, Hou T, Han-Zhang H, Liu H, Xiang J, et al. Development of a nomogram for predicting survival in microsatellite stable patients with resected colorectal cancer. Annals of Oncology. 2018;29:viii199.	Excluded (titles and abstracts reviewing)
690	Liu J, Zeng W, Huang C, Wang J, Xu L, Ma D. Upregulation of c-mesenchymal epithelial transition expression and ras mutations are associated with late lung metastasis and poor prognosis in colorectal carcinoma. Experimental and Therapeutic Medicine. 2018;15(5):4229-42.	Excluded (titles and abstracts reviewing)
691	Loughrey MB, Coleman HG. Aspirin, statins and molecular pathological epidemiology of colon cancer. Journal of Pathology. 2018;246:S9.	Excluded (titles and abstracts reviewing)
692	Lu B, Huang S, Cao J, Hu Q, Shen R, Wan H, et al. Discovery of EBI-1051: A novel and orally efficacious MEK inhibitor with benzofuran scaffold. Bioorganic & Medicinal Chemistry. 2018;26(3):581-9.	Excluded (titles and abstracts reviewing)
693	Marco M, Jimenez-Rodriguez R, Chen CT, Choi SH, JoshuaSmith J, Pelossof R, et al. KRAS mutation is associated with resistance to neoadjuvant chemoradiotherapy and reduced disease-free survival in patients with non hyper-mutated locally advanced rectal cancer. Colorectal Disease. 2018;20:12-3.	Excluded (titles and abstracts reviewing)
694	Messaritakis I, Stogiannitsi M, Koulouridi A, Sfakianaki M, Voutsina A, Sotiriou A, et al. Evaluation of the detection of Toll-like receptors (TLRs) in cancer development and progression in patients with colorectal cancer. PLoS ONE. 2018;13(6).	Excluded (titles and abstracts reviewing)
695	Michel P, Boige V, Andre T, Aparicio T, Bachet JB, Dahan L, et al. Aspirin versus placebo in stage III or high-risk stage II colon cancer with PIK3CA mutation: a French randomised double-blind phase III trial (PRODIGE 50-ASPIK). Digestive and liver disease. 2018;50(3):305‐7.	Excluded (titles and abstracts reviewing)
696	Moretto R, Giannini R, Zucchelli G, Giordano M, Pietrantonio F, Antoniotti C, et al. The immune-profile of mismatch repair deficient (dMMR) colorectal cancers (CRCs) differs according to primary tumor sidedness. Journal of Clinical Oncology. 2018;36(15).	Excluded (titles and abstracts reviewing)
697	Murcia O, Juárez M, Hernández-Illán E, Rodriguez-Soler M, Giner-Calabuig M, Alustiza M, et al. Colorectal cancer molecular classification using BRAF, KRAS, microsatellite instability, and CIMP status: Prognostic implications and response to chemotherapy. Journal of Clinical Oncology. 2018;36(4).	Excluded (titles and abstracts reviewing)
698	Murcia O, Juárez M, Rodríguez-Soler M, Hernández-Illán E, Giner-Calabuig M, Alustiza M, et al. Colorectal cancer molecular classification using BRAF, KRAS, microsatellite instability and CIMP status: Prognostic implications and response to chemotherapy. PLoS ONE. 2018;13(9).	Excluded (titles and abstracts reviewing)
699	Ntavatzikos A, Spathis A, Patapis P, Peros G, Panayiotides I, Papadopoulos I, et al. Implications of thymidylate synthase gene polymorphisms, KRAS and BRAF mutations in the survival of patients with colorectal cancer treated with adjuvant chemotherapy. Annals of Oncology. 2018;29:viii176.	Excluded (titles and abstracts reviewing)
700	Oliveira IBDd, Hirata RDC. Circulating cell-free DNA as a biomarker in the diagnosis and prognosis of colorectal cancer. Brazilian Journal of Pharmaceutical Sciences. 2018;54(1):e17368-e.	Excluded (titles and abstracts reviewing)
701	Papaxoinis G, Kotoula V, Giannoulatou E, Koliou GA, Karavasilis V, Lakis S, et al. Phase II study of panitumumab combined with capecitabine and oxaliplatin as first-line treatment in metastatic colorectal cancer patients: clinical results including extended tumor genotyping. Med Oncol. 2018;35(7):101.	Excluded (titles and abstracts reviewing)
702	Park HE, Bae JM, Jeong S, Cho N-Y, Kang GH, 유승연. Multiplicity of Advanced T Category–Tumors Is a Risk Factor for Survival in Patients with Colorectal Carcinoma. Journal of Pathology and Translational Medicine. 2018;52(6):386-95.	Excluded (titles and abstracts reviewing)
703	Patel M, McSorley ST, Park JH, Roxburgh CSD, Edwards J, Horgan PG, et al. The relationship between right-sided tumour location, tumour microenvironment, systemic inflammation, adjuvant therapy and survival in patients undergoing surgery for colon and rectal cancer. British Journal of Cancer. 2018;118(5):705-12.	Excluded (titles and abstracts reviewing)
704	Peng W, Sun Z-Y, Zhang Q, Cheng S-Q, Wang S-K, Wang X-N, et al. Design, Synthesis, and Evaluation of Novel <i>p</i>-(Methylthio)styryl Substituted Quindoline Derivatives as Neuroblastoma RAS (NRAS) Repressors via Specific Stabilizing the RNA G-Quadruplex. Journal of Medicinal Chemistry. 2018;61(15):6629-46.	Excluded (titles and abstracts reviewing)
705	Picó MD, Jover R, Murcia O, Giner-Calabuig M, Alustiza M, Soto JL, et al. Clinical and Molecular Characterization of Lynch-Like Syndrome. Gastroenterology. 2018;154(6):S-206-S-7.	Excluded (titles and abstracts reviewing)
706	Pinto C, Di Bisceglie M, Di Fabio F, Bochicchio A, Latiano T, Cordio S, et al. Phase II Study of Preoperative Treatment with External Radiotherapy Plus Panitumumab in Low-Risk, Locally Advanced Rectal Cancer (RaP Study/STAR-03). Oncologist. 2018;23(8):912-8.	Excluded (titles and abstracts reviewing)
707	Posch F, Silina K, Leibl S, Mündlein A, Moch H, Siebenhüner A, et al. Maturation of tertiary lymphoid structures and recurrence of stage II and III colorectal cancer. OncoImmunology. 2018;7(2).	Excluded (titles and abstracts reviewing)
708	Proverbs-Singh TA, Marshall J, Varda MM, Nakhoul I, Balar B, Lee JS, et al. Profiling for microsatellite instability (MSI) and mismatch repair (MMR) among patients with colon cancer in real world settings. Journal of Clinical Oncology. 2018;36(15).	Excluded (titles and abstracts reviewing)
709	Quintanilla-Guzman A, Luevano-Gonzalez A, Rangel-Gomez AN, Rojas-Martinez A, Garza-Guajardo R, Barboza-Quintana O, et al. Microsatellite instability and protein expression of MLH1 and MSH2 genes in young Mexican patients less than 50 years of age diagnosed with colorectal cancer. Int J Clin Exp Pathol. 2018;11(3):1667-73.	Excluded (titles and abstracts reviewing)
710	Ramisetti SR, Pandey MK, Lee SY, Karelia D, Narayan S, Amin S, et al. Design and synthesis of novel thiobarbituric acid derivatives targeting both wild-type and BRAF-mutated melanoma cells. European Journal of Medicinal Chemistry. 2018;143:1919-30.	Excluded (titles and abstracts reviewing)
711	Reinacher-Schick A, Juette H, Noepel-Duennebacke S, Arnold D, Basara N, Boehner H, et al. Microsatellite instability is associated with distinct clinical and molecular characteristics in early colon cancer: analysis of a molecular registry of the AIO colorectal study group - Colopredict Plus. Annals of oncology. 2018;29:viii174.	Excluded (titles and abstracts reviewing)
712	Riera P, Virgili AC, Salazar J, Sebio A, Tobeña M, Sullivan I, et al. Genetic variants in the VEGF pathway as prognostic factors in stages II and III colon cancer. Pharmacogenomics Journal. 2018;18(4):556-64.	Excluded (titles and abstracts reviewing)
713	Roseweir AK, Halcrow ES, Chichilo S, Powell AG, McMillan DC, Horgan PG, et al. ERK and p38MAPK combine to improve survival in patients with BRAF mutant colorectal cancer. British Journal of Cancer. 2018;119(3):323-9.	Excluded (titles and abstracts reviewing)
714	Salvatore L, Lombardo F, Tortora G. Beyond primary tumor location and RAS/BRAF mutational status as prognostic factor in stage III colon cancer. JAMA Oncology. 2018;4(9):1297-8.	Excluded (titles and abstracts reviewing)
715	Santos W, Evangelista AF, Duraes R, Matsushita M, Reis RM, Guimaraes DP. Somatic mutation profile of a panel of oncogenes and tumor suppressor genes in colorectal cancer in a Brazilian population. Clinical Cancer Research. 2018;24(1).	Excluded (titles and abstracts reviewing)
716	Serrano Domingo J, Martin Huertas R, Barquin Garcia A, Corral De La Fuente E, Saavedra Serrano C, Villamayor Delgado M, et al. Analysis of classical high risk factors in stage III colon cancer: Experience at University Hospital Ramon y Cajal (UHRyC). Annals of Oncology. 2018;29:v67.	Excluded (titles and abstracts reviewing)
717	Sezer E, Eser K, Onder A, Ozturk B, Ercolak V, Oruc Z. The prognostic ad predictive value of primary tumor sidedness in the mCRC pts. Annals of Oncology. 2018;29:v70-v1.	Excluded (titles and abstracts reviewing)
718	Shankaran V, Ortendahl JD, Purdum AG, Bolinder B, Anene AM, Sun GH, et al. Cost-Effectiveness of Cetuximab as First-line Treatment for Metastatic Colorectal Cancer in the United States. American journal of clinical oncology. 2018;41(1):65‐72.	Excluded (titles and abstracts reviewing)
719	Shen S, He X, Yang Z, Zhang L, Liu Y, Zhang Z, et al. Discovery of an Orally Bioavailable Dual PI3K/mTOR Inhibitor Based on Sulfonyl-Substituted Morpholinopyrimidines. Acs Medicinal Chemistry Letters. 2018;9(7):719-24.	Excluded (titles and abstracts reviewing)
720	Sik YY, Chang-Sik Y, Kim J, 권정화, 정병관. Utility of BRAF VE1 Immunohistochemistry as a Screening Tool for Colorectal Cancer Harboring BRAF V600E Mutation. Journal of Pathology and Translational Medicine. 2018;52(3):157-63.	Excluded (titles and abstracts reviewing)
721	Sinicrope FA, Shi Q, Hermitte F, Heying EN, Benson AB, Gill S, et al. Immunoscore to provide prognostic information in low- (T1-3N1) and high-risk (T4 or N2) subsets of stage III colon carcinoma patients treated with adjuvant FOLFOX in a phase III trial (NCCTG N0147; Alliance). Journal of Clinical Oncology. 2018;36(4).	Excluded (titles and abstracts reviewing)
722	Sinicrope FA, Shi Q, Lee HE, Foster NR, Alberts SR, Smyrk TC. Validation of tumor infiltrating lymphocytes (TIL) and tumor budding as predictors of prognosis in patients with stage III colon cancers treated in a FOLFOX-based adjuvant trial: NCCTG N0147 (Alliance). Journal of Clinical Oncology. 2018;36(15).	Excluded (titles and abstracts reviewing)
723	Song M, Ou FS, Zemla TJ, Shi Q, Limburg P, Alberts SR, et al. Postdiagnosis Marine Omega-3 Fatty Acid Intake and Survival of Stage III Colon Cancer in North Center Cancer Treatment Group (NCCTG) Phase III Trial N0147 (Alliance). Gastroenterology. 2018;154(6):S‐787‐S‐8.	Excluded (titles and abstracts reviewing)
724	Sorscher S. Should adjuvant chemotherapy be recommended to a 75-year-old woman with deficient mismatch repair (dMMR) gene product expression seen in a stage II colon adenocarcinoma with lymphovascular invasion? Current Problems in Cancer. 2018;42(6):601-4.	Excluded (titles and abstracts reviewing)
725	Sperlich A, Balmert A, Doll D, Bauer S, Franke F, Keller G, et al. Genetic and immunological biomarkers predict metastatic disease recurrence in stage III colon cancer. BMC Cancer. 2018;18(1).	Excluded (titles and abstracts reviewing)
726	Suenaga M, Schirripa M, Loupakis F, Cao S, Zhang W, Cremolini C, et al. Clinical significance of enterocyte-specific gene polymorphisms as candidate marker of oxaliplatin-based treatment for metastatic colorectal cancer. Journal of Clinical Oncology. 2018;36(15).	Excluded (titles and abstracts reviewing)
727	sujeong P, Ohjinjoo, Minhee K, 진은정. Bromelain effectively suppresses Kras-mutant colorectal cancer by stimulating ferroptosis. Animal Cells and Systems. 2018;22(5):334-40.	Excluded (titles and abstracts reviewing)
728	Sun S, He Z, Huang M, Wang N, He Z, Kong X, et al. Design and discovery of thioether and nicotinamide containing sorafenib analogues as multikinase inhibitors targeting B-Raf, B-Raf<SUP>V600E</SUP> and VEGFR-2. Bioorganic & Medicinal Chemistry. 2018;26(9):2381-91.	Excluded (titles and abstracts reviewing)
729	Taieb J. Beyond Primary Tumor Location and RAS/BRAF Mutational Status as Prognostic Factor in Stage III Colon Cancer-Reply. JAMA Oncol. 2018;4(9):1298.	Excluded (titles and abstracts reviewing)
730	Taieb J, Kourie HR, Emile JF, Le Malicot K, Balogoun R, Tabernero J, et al. Association of Prognostic Value of Primary Tumor Location in Stage III Colon Cancer With RAS and BRAF Mutational Status. JAMA Oncol. 2018;4(7):e173695.	Excluded (full-text reviewing: duplicate trial)
731	Takano M, Kazama S, Nishizawa Y, Nishimura Y, Sakamoto H, Akagi K. The role of RAS and BRAF mutation as prognostic factor depending on tumor sidedness in stage III colorectal cancer. Colorectal Disease. 2018;20:123.	Excluded (titles and abstracts reviewing)
732	Takeda K, Yamada T, Koizumi M, Shinji S, Yokoyama Y, Takahashi G, et al. Detection of colorectal cancer related gene mutations from CTC and ctDNA. Cancer Research. 2018;78(13).	Excluded (titles and abstracts reviewing)
733	Tarazona Llavero N, Fontana E, Gambardella V, Gimeno-Valiente F, Castillo J, Calon A, et al. A multi-omic analysis for prospective patient stratification in localised colorectal cancer (CRC). Annals of Oncology. 2018;29:viii717.	Excluded (titles and abstracts reviewing)
734	Thompson M, Lazarev S, Ghiassi Z, Buckstein M. Rectal cancer in patients less than 50 years old: Presenting symptoms, staging and treatment decisions in a single institution. International Journal of Radiation Oncology Biology Physics. 2018;101(2):E26-E7.	Excluded (titles and abstracts reviewing)
735	Tikhonova IA, Huxley N, Snowsill T, Crathorne L, Varley-Campbell J, Napier M, et al. Economic Analysis of First-Line Treatment with Cetuximab or Panitumumab for <i>RAS</i> Wild-Type Metastatic Colorectal Cancer in England. Pharmacoeconomics. 2018;36(7):837-51.	Excluded (titles and abstracts reviewing)
736	Trinh A, Lädrach C, Dawson HE, ten Hoorn S, Kuppen PJK, Reimers MS, et al. Tumour budding is associated with the mesenchymal colon cancer subtype and RAS/RAF mutations: a study of 1320 colorectal cancers with Consensus Molecular Subgroup (CMS) data. British Journal of Cancer. 2018;119(10):1244-51.	Excluded (titles and abstracts reviewing)
737	Ulrich BC, Paweletz CP. Cell-Free DNA in Oncology: Gearing up for Clinic. Annals of Laboratory Medicine. 2018;38(1):1-8.	Excluded (titles and abstracts reviewing)
738	Van Pelt G, Huijbers A, Domingo E, Kerr R, Johnstone E, Tomlinson I, et al. Presence of a high amount of stroma within BRAF-mutated colon cancer predicts for very poor survival. Virchows Archiv. 2018;473:s163.	Excluded (titles and abstracts reviewing)
739	Wang P-F, Zhang Y-J, Wang D, Hu H-M, Wang Z-C, Xu C, et al. Design, synthesis, and biological evaluation of new B-Raf<SUP>V600E</SUP> kinase inhibitors. Bioorganic & Medicinal Chemistry. 2018;26(9):2372-80.	Excluded (titles and abstracts reviewing)
740	Wang XY, Xu Y, Liu LX. Role of consensus molecule subtypes and other biological characteristics in the right and left-sided colon cancer. Chinese Journal of Cancer Prevention and Treatment. 2018;25(16):1196-200.	Excluded (titles and abstracts reviewing)
741	Willis J, Wang Z, Reynolds H, Krishnamurthi S, Zhou L, Markowitz S, et al. Colon cancer molecular profiling and clinicopathological features in a large urban population. Laboratory Investigation. 2018;98:310.	Excluded (titles and abstracts reviewing)
742	Xiao N, Tang Y-T, Li Z-S, Cao R, Wang R, Zou J-M, et al. Performance of probe polymerization-conjunction-agarose gel electrophoresis in the rapid detection of KRAS gene mutation. Genetics and Molecular Biology. 2018;41(3):555-61.	Excluded (titles and abstracts reviewing)
743	Xu J, Mao Y, Feng Q, Zheng P, Yang L, Zhu D, et al. Tumor purity as a prognostic factor in colon cancer. Journal of Clinical Oncology. 2018;36(15).	Excluded (titles and abstracts reviewing)
744	Xu Y, Hay JW, Barzi A. Impact of drug substitution on cost of care: an example of economic analysis of cetuximab versus panitumumab. Cost Effectiveness and Resource Allocation. 2018;16.	Excluded (titles and abstracts reviewing)
745	Yamaoka Y, Suehiro Y, Hashimoto S, Hoshida T, Fujimoto M, Watanabe M, et al. Fusobacterium nucleatum as a prognostic marker of colorectal cancer in a Japanese population. J Gastroenterol. 2018;53(4):517-24.	Excluded (titles and abstracts reviewing)
746	Yoon HH, Sinicrope FA. Heterogeneity in the lymphocytic infiltration of deficient DNA mismatch repair colon cancers. Oncotarget. 2018;9(95):36722-3.	Excluded (titles and abstracts reviewing)
747	Youssif BGM, Abdelrahman MH, Abdelazeem AH, Abdelgawad MA, Ibrahim HM, Salem OIA, et al. Design, synthesis, mechanistic and histopathological studies of small-molecules of novel indole-2-carboxamides and pyrazino 1,2-<i>a</i> indol-1(2<i>H</i>)-ones as potential anticancer agents effecting the reactive oxygen species production. European Journal of Medicinal Chemistry. 2018;146:260-73.	Excluded (titles and abstracts reviewing)
748	Zaanan A, Shi Q, Taieb J, Alberts SR, Meyers JP, Smyrk TC, et al. Role of Deficient DNA Mismatch Repair Status in Patients With Stage III Colon Cancer Treated With FOLFOX Adjuvant Chemotherapy: a Pooled Analysis From 2 Randomized Clinical Trials. JAMA oncology. 2018;4(3):379‐83.	Excluded (full-text reviewing: duplicate trial)
749	Zaanan A, Shi Q, Taieb J, Alberts SR, Meyers JP, Smyrk TC, et al. Role of deficient DNA mismatch repair status in patients with stage III colon cancer treated with FOLFOX adjuvant chemotherapy a pooled analysis from 2 randomized clinical trials. JAMA Oncology. 2018;4(3):379-83.	Excluded (titles and abstracts reviewing)
750	Zayed KS. Detection of mutation in codon 12 of KRAS gene in iraqi patients with colorectal adenocarcinoma. Research Journal of Pharmacy and Technology. 2018;11(3):1041-7.	Excluded (titles and abstracts reviewing)
751	Zhang J, Wang X, Shen L. Impacts of microsatellite status, RAS and BRAF mutation on postoperative follow-up strategy in stage II( and III( colorectal cancer. Zhonghua wei chang wai ke za zhi = Chinese journal of gastrointestinal surgery. 2018;21(6):716-20.	Excluded (titles and abstracts reviewing)
752	Zhang N, Yu Z, Yang X, Zhou Y, Tang Q, Hu P, et al. Difuran-substituted quinoxalines as a novel class of PI3Kα H1047R mutant inhibitors: Synthesis, biological evaluation and structure activity relationship. European Journal of Medicinal Chemistry. 2018;157:37-49.	Excluded (titles and abstracts reviewing)
753	Zhang N, Yu Z, Yang X, Zhou Y, Wang J, Zhang S-L, et al. Synthesis, biological evaluation and structure-activity relationship of a novel class of PI3Kα H1047R mutant inhibitors. European Journal of Medicinal Chemistry. 2018;158:707-19.	Excluded (titles and abstracts reviewing)
754	Zlobec I, Trinh A, Lädrach C, Dawson H, Ten Hoorn S, Kuppen PJK, et al. The consensus molecular subtypes (CMS) and tumour budding: A study on 1525 patients. Virchows Archiv. 2018;473:s11.	Excluded (titles and abstracts reviewing)
755	A trial testing TAS-102 therapy versus an alternative high-dose, intermittent scheduling for sunitinib in patients with metastatic colorectal carcinoma (https://trialsearch.who.int/Trial2.aspx?TrialID=EUCTR2017-000364-15-NL)	Excluded (titles and abstracts reviewing)
756	Abdel-Aty MESAA. BUDGET IMPACT ANALYSIS OF PANITUMUMAB VERSUS CETUXIMAB FOR PATIENTS WITH (WILD TYPE) KRAS METASTATIC COLORECTAL CANCER, NASR CITY CANCER CENTER (NCCC), CAIRO, EGYPT, 2018. Value in Health. 2019;22:S68-S.	Excluded (titles and abstracts reviewing)
757	Abdel-Maksouda MS, Ammar UM, Oh C-H. Anticancer profile of newly synthesized BRAF inhibitors possess 5-(pyrimidin-4-yl)imidazo 2,1-<i>b</i> thiazole scaffold. Bioorganic & Medicinal Chemistry. 2019;27(10):2041-51.	Excluded (titles and abstracts reviewing)
758	Aggarwal D, Bardia A, Vaiphei K. Expression patterns of EGFR and BRAF in colorectal carcinomas. Journal of Gastroenterology and Hepatology. 2019;34:442.	Excluded (titles and abstracts reviewing)
759	Aggarwal H, Sheffield KM, Li L, Lenis D, Sorg R, Miksad R. Primary tumor location (PTL) and survival outcomes in a real world cohort of Kras wild-type (WT) metastatic colorectal cancer (MCRC) patients in The United States. JNCCN Journal of the National Comprehensive Cancer Network. 2019;17(3-5).	Excluded (titles and abstracts reviewing)
760	Agy FE, Otmani IE, Mazti A, Lahmidani N, Oussaden A, Abkari ME, et al. Implication of microsatellite instability pathway in outcome of colon cancer in moroccan population. Disease Markers. 2019;2019.	Excluded (titles and abstracts reviewing)
761	Aldecoa F. Cáncer colorrectal metastásico: supervivencia global con diferentes alternativas de tratamiento en Lima Metropolitana. Acta Médica Peruana. 2019;36(3):195-201.	Excluded (titles and abstracts reviewing)
762	Allar B, Messaris E, Poylin V, Schlechter B, Messer K, Quinn J, et al. Oncotype dx® Testing does not affect clinical practice in stage IIA colon cancer. Diseases of the Colon and Rectum. 2019;62(6):e289.	Excluded (titles and abstracts reviewing)
763	Alshammari K, Aung KL, Zhang T, Albiruni ARR, Serra S, Stockley T, et al. Phase II trial of trametinib (T) and panitumumab (Pmab) in RAS/RAF wild type (wt) metastatic colorectal cancer (mCRC). Annals of Oncology. 2019;30:v232-v3.	Excluded (titles and abstracts reviewing)
764	Álvaro E, Cano JM, García JL, Brandáriz L, Olmedillas-López S, Arriba M, et al. Clinical and Molecular Comparative Study of Colorectal Cancer Based on Age-of-onset and Tumor Location: Two Main Criteria for Subclassifying Colorectal Cancer. Int J Mol Sci. 2019;20(4).	Excluded (titles and abstracts reviewing)
765	Amin M, Desai M, Trinkaus K, Brown A, Wang-Gillam A, Tan B, et al. Phase II trial of levocetirizine with capecitabine and bevacizumab to overcome the resistance of antiangiogenic therapies in refractory metastatic colorectal cancer. Journal of gastrointestinal oncology. 2019;10(3):412‐20.	Excluded (titles and abstracts reviewing)
766	Aparicio J, Virgili A, Capdevila J, Munoz Boza F, Alvarez R, Bosch C, et al. Randomized phase II clinical trial to evaluate the efficacy of secondline FOLFIRI-panitumumab in patients with RAS wild-type metastatic colorectal cancer who have received FOLFOXpanitumumab in first-line (BEYOND). Annals of oncology. 2019;30:AA52.	Excluded (titles and abstracts reviewing)
767	Bender U, Rho YS, Barrera I, Aghajanyan S, Acoba J, Kavan P. Adjuvant therapy for stages ii and iii colon cancer: Risk stratification, treatment duration, and future directions. Current Oncology. 2019;26:S43-S52.	Excluded (titles and abstracts reviewing)
768	Benedetti-Padrón I, Becerra-Mejía D. Expresión de Ciclooxigenasa-2 en carcinoma colorrectal, una revisión narrativa. Iatreia. 2019;32(1):52-63.	Excluded (titles and abstracts reviewing)
769	Bläker H, Alwers E, Arnold A, Herpel E, Tagscherer KE, Roth W, et al. The Association Between Mutations in BRAF and Colorectal Cancer-Specific Survival Depends on Microsatellite Status and Tumor Stage. Clin Gastroenterol Hepatol. 2019;17(3):455-62.e6.	Excluded (titles and abstracts reviewing)
770	Blumhof S, Dsouza K, Mehta A, Kulkarni T. WHERE THERE IS NOT SMOKE THERE IS STILL FIRE: A CASE OF PULMONARY LANGERHANS CELL HISTOICYTOSIS IN A FORMER SMOKER WITH A HISTORY OF MULTIPLE MALIGNANCIES. Chest. 2019;156(4):A188.	Excluded (titles and abstracts reviewing)
771	Bruzzi M, Auclin E, Lo Dico R, Voron T, Karoui M, Espin E, et al. Influence of Molecular Status on Recurrence Site in Patients Treated for a Stage III Colon Cancer: a Post Hoc Analysis of the PETACC-8 Trial. Annals of Surgical Oncology. 2019;26(11):3561-7.	Excluded (full-text reviewing: duplicate trial)
772	Byun J-H, Ahn JB, Kim S-Y, Junghun K, Young DAE, Yun KS, et al. The impact of primary tumor location in patients with metastatic colorectal cancer: a Korean Cancer Study Group CO12-04 study. The Korean Journal of Internal Medicine. 2019;34(1):165-77.	Excluded (titles and abstracts reviewing)
773	Chouhan H, Sammour T, L. Thomas M, W. Moore J. Prognostic significance of BRAF mutation alone and in combination with microsatellite instability in stage III colon cancer. Asia-Pacific Journal of Clinical Oncology. 2019;15(1):69-74.	Excluded (titles and abstracts reviewing)
774	Chouhan H, Sammour T, M LT, J WM. Prognostic significance of BRAF mutation alone and in combination with microsatellite instability in stage III colon cancer. Asia Pac J Clin Oncol. 2019;15(1):69-74.	Excluded (titles and abstracts reviewing)
775	Cristóbal I, Torrejón B, Rubio J, Santos A, Pedregal M, Caramés C, et al. Deregulation of SET is associated with tumor progression and predicts adverse outcome in patients with early-stage colorectal cancer. Journal of Clinical Medicine. 2019;8(3).	Excluded (titles and abstracts reviewing)
776	Dayah R, Bilal M, Tun N, Abu-Shami TK, Booth AL, Singh S, et al. EARLY-ONSET COLORECTAL CANCER HAS UNIQUE CLINICAL CHARACTERISTICS AND MOLECULAR FEATURES. Gastrointestinal Endoscopy. 2019;89(6):AB398.	Excluded (titles and abstracts reviewing)
777	Degirmencioglu S, Tanrıverdi O, Demiray AG, Senol H, Dogu GG, Yaren A. Retrospective comparison of efficacy and safety of CAPOX and FOLFOX regimens as adjuvant treatment in patients with stage III colon cancer. Journal of International Medical Research. 2019;47(6):2507-15.	Excluded (titles and abstracts reviewing)
778	Dienstmann R, Villacampa G, Sveen A, Mason MJ, Niedzwiecki D, Nesbakken A, et al. Relative contribution of clinicopathological variables, genomic markers, transcriptomic subtyping and microenvironment features for outcome prediction in stage II/III colorectal cancer. Annals of Oncology. 2019;30(10):1622-9.	Excluded (titles and abstracts reviewing)
779	Duffy MJ. Biomarkers in colorectal cancer for today and tomorrow. Tumor Biology. 2019;41(7):37.	Excluded (titles and abstracts reviewing)
780	Eilertsen IA, Sveen A, Strømme JM, Skotheim RI, Nesbakken A, Lothe RA. Alternative splicing expands the prognostic impact of KRAS in microsatellite stable primary colorectal cancer. Int J Cancer. 2019;144(4):841-7.	Excluded (titles and abstracts reviewing)
781	El-Din MMG, El-Gamal MI, Abdel-Maksoud MS, Yoo KH, Oh C-H. Design, synthesis, <i>in vitro</i> potent antiproliferative activity, and kinase inhibitory effects of new triarylpyrazole derivatives possessing different heterocycle terminal moieties. Journal of Enzyme Inhibition and Medicinal Chemistry. 2019;34(1):1534-43.	Excluded (titles and abstracts reviewing)
782	Elbaiomy M, Waheed A, Elkhodary T. Prognostic value of lymph node ratio in lymph node-invaded colon cancer. Annals of Oncology. 2019;30:aa34.	Excluded (titles and abstracts reviewing)
783	Farooqi AS, Hong JY, Cao J, Lu X, Price IR, Zhao Q, et al. Novel Lysine-Based Thioureas as Mechanism-Based Inhibitors of Sirtuin 2 (SIRT2) with Anticancer Activity in a Colorectal Cancer Murine Model. Journal of Medicinal Chemistry. 2019;62(8):4131-41.	Excluded (titles and abstracts reviewing)
784	Feng D, pal K, Sun L, Mukhopadhyay D, Huang S, Sinicrope FA. PD-L1 EXPRESSION REGULATES TUMOR CELL APOPTOSIS VIA UPREGULATION OF BH3-ONLY PROTEINS IN HUMAN COLON CANCER CELLS. Gastroenterology. 2019;156(6):S-95-S-6.	Excluded (titles and abstracts reviewing)
785	Findeis-Hosey J, Cates J, Hiroshige K, Sharma M, Amorese R, Gupta E, et al. Prognostic implications of histologic findings in mismatch repair-deficient colorectal carcinomas. Modern Pathology. 2019;32(3).	Excluded (titles and abstracts reviewing)
786	Font NR, No Garbarino YA, Artufel MV, Castello OD, Llaudet-Planas E, Moya J, et al. Comparison between matched liquid biopsy (ctDNA) and FFPE tumors molecular profiles of lung and colorectal cancer patients in a molecular diagnostics laboratory. Modern Pathology. 2019;32(3).	Excluded (titles and abstracts reviewing)
787	Gallo G, Sena G, Vescio G, Papandrea M, Sacco R, Trompetto M, et al. The prognostic value of KRAS and BRAF in stage I-III colorectal cancer. A systematic review. Annali italiani di chirurgia. 2019;90:127-37.	Excluded (titles and abstracts reviewing)
788	García-Romero BL, Hernández-González MM, Mendoza-Ramírez S. Anatomopathological characteristics and determination of KRAS/NRAS in patients of 20-35 years with diagnosis of colorectal adenocarcinoma in the Hospital General de México from 2011 to 2015. Revista médica del Hospital General de México. 2019;82(3):131-9.	Excluded (titles and abstracts reviewing)
789	Ge W, Cai W, Bai R, Hu W, Wu D, Zheng S, et al. A novel 4-gene prognostic signature for hypermutated colorectal cancer. Cancer Management and Research. 2019;11:1985-96.	Excluded (titles and abstracts reviewing)
790	Ghiringhelli F, Vincent J, Bengrine L, Borg C, Jouve JL, Loffroy R, et al. Hepatic arterial chemotherapy with raltitrexed and oxaliplatin versus standard chemotherapy in unresectable liver metastases from colorectal cancer after conventional chemotherapy failure (HEARTO): a randomized phase-II study. Journal of cancer research and clinical oncology. 2019;145(9):2357‐63.	Excluded (titles and abstracts reviewing)
791	Goffredo P, Gao X, Ginader T, Hrabe J, Gribovskaja-Rupp I, Kapadia M, et al. THE IMPACT OF KRAS MUTATION ON THE PRESENTATION AND PROGNOSIS OF NON-METASTATIC COLON CANCER: AN ANALYSIS FROM THE NATIONAL CANCER DATABASE. Gastroenterology. 2019;156(6):S-1421-S-2.	Excluded (titles and abstracts reviewing)
792	Guo TA, Wu YC, Tan C, Jin YT, Sheng WQ, Cai SJ, et al. Clinicopathologic features and prognostic value of KRAS, NRAS and BRAF mutations and DNA mismatch repair status: A single-center retrospective study of 1,834 Chinese patients with Stage I-IV colorectal cancer. Int J Cancer. 2019;145(6):1625-34.	Excluded (titles and abstracts reviewing)
793	Hannan LM, Harris WP, Shankaran V, Coveler AL, Pritchard C, Zhen DB, et al. Small bowel adenocarcinoma: a single center experience. Journal of clinical oncology. 2019;37.	Excluded (titles and abstracts reviewing)
794	Hayama T, Hashiguchi Y, Okamoto K, Okada Y, Ono K, Shimada R, et al. G12V and G12C mutations in the gene KRAS are associated with a poorer prognosis in primary colorectal cancer. Int J Colorectal Dis. 2019;34(8):1491-6.	Excluded (titles and abstracts reviewing)
795	Hellmann MD, Kim TW, Lee CB, Goh BC, Miller WH, Jr., Oh DY, et al. Phase Ib study of atezolizumab combined with cobimetinib in patients with solid tumors. Ann Oncol. 2019;30(7):1134-42.	Excluded (titles and abstracts reviewing)
796	Henaine AM, Chahine G, Massoud M, Salameh P, Awada S, Lahoud N, et al. Management of patients with metastatic colorectal cancer in Lebanese hospitals and associated direct cost: a multicentre cohort study. Eastern Mediterranean Health Journal. 2019;25(7):481-94.	Excluded (titles and abstracts reviewing)
797	Identification and Treatment Of Micrometastatic Disease in Stage III Colon Cancer (https://clinicaltrials.gov/ct2/show/NCT03803553)	Excluded (titles and abstracts reviewing)
798	Igder S, Mohammadiasl J, Mokarram P. Altered miR-21, miRNA-148a Expression in Relation to KRAS Mutation Status as Indicator of Adenoma-Carcinoma Transitional Pattern in Colorectal Adenoma and Carcinoma Lesions. Biochem Genet. 2019;57(6):767-80.	Excluded (titles and abstracts reviewing)
799	Imbimbo M, Galli G, Busico A, Perrone F, Tamborini E, Fabbri A, et al. Clinical characteristics and biological profile of lung enteric adenocarcinoma. Tumori. 2019;105(6):107-8.	Excluded (titles and abstracts reviewing)
800	Imperatori M, Marrucci E, Formica V, De Lisi D, Catania G, Spalato Ceruso M, et al. Prognostic role of K-Ras mutation rate in stage II-III CRC patients. Tumori. 2019;105(6):19.	Excluded (titles and abstracts reviewing)
801	Jones R, Deeken-Draisey A, Krogh K, Li H, Noncent E, Sun L, et al. Unique pathologic and molecular characterization of FBXW7-mutant colorectal adenocarcinomas: A large single institution cohort. Modern Pathology. 2019;32(3).	Excluded (titles and abstracts reviewing)
802	Kahi CJ. Screening Relevance of Sessile Serrated Polyps. Clinical Endoscopy. 2019;52(3):235-8.	Excluded (titles and abstracts reviewing)
803	Kang SJ, Lee JW, Chung SH, Jang SY, Choi J, Suh KH, et al. Synthesis and anti-tumor activity of imidazopyrazines as TAK1 inhibitors. European Journal of Medicinal Chemistry. 2019;163:660-70.	Excluded (titles and abstracts reviewing)
804	Kienle DL, Dietrich D, Ribi K, Wicki A, Quagliata L, Winterhalder RC, et al. Cetuximab monotherapy and cetuximab plus capecitabine as first-line treatment in older patients with RAS- and BRAF wild-type metastatic colorectal cancer. Results of the multicenter phase II trial SAKK 41/10. Journal of Geriatric Oncology. 2019;10(2):304-10.	Excluded (titles and abstracts reviewing)
805	Kim JY, Park SG, Kim K-s, Choi YH, Kim NK. The Kruppel-like factor (KLF5) as a predictive biomarker in preoperative chemoradiation therapy for rectal cancer. Annals of Surgical Treatment and Research. 2019;97(2):83-92.	Excluded (titles and abstracts reviewing)
806	Korphaisarn K, Pongpaibul A, Roothumnong E, Pongsuktavorn K, Thamlikitkul L, Anekpuritanang T, et al. High Frequency of KRAS Codon 146 and FBXW7 Mutations in Thai Patients with Stage II-III Colon Cancer. Asian Pacific journal of cancer prevention : APJCP. 2019;20(8):2319-26.	Excluded (titles and abstracts reviewing)
807	Kosumi K, Hamada T, Zhang S, Liu L, da Silva A, Koh H, et al. Prognostic association of PTGS2 (COX-2) over-expression according to BRAF mutation status in colorectal cancer: results from two prospective cohorts and CALGB 89803 (Alliance) trial. European journal of cancer (Oxford, England : 1990). 2019;111:82‐93.	Excluded (titles and abstracts reviewing)
808	Kuri-Garcia A, Godinez-Santillan RI, Mejia C, Ferriz-Martinez RA, Garcia-Solis P, Enriquez-Vazquez A, et al. Preventive Effect of an Infusion of the Aqueous Extract of Chaya Leaves (Cnidoscolus aconitifolius) in an Aberrant Crypt Foci Rat Model Induced by Azoxymethane and Dextran Sulfate Sodium. Journal of Medicinal Food. 2019;22(8):851-60.	Excluded (titles and abstracts reviewing)
809	Lamy S, Guimbaud R, Digue L, Cirilo-Cassaigne I, Bousser V, Oum-Sack E, et al. Are there variations in adherence to colorectal cancer clinical guidelines depending on treatment place and recommendation novelty? The French EvaCCoR observational study. Clinics and Research in Hepatology and Gastroenterology. 2019;43(3):346-56.	Excluded (titles and abstracts reviewing)
810	Landau MA, Zhu B, Akwuole FN, Pai RK. Histopathological Predictors of Recurrence in Stage III Colon Cancer: Reappraisal of Tumor Deposits and Tumor Budding Using AJCC8 Criteria. International Journal of Surgical Pathology. 2019;27(2):147-58.	Excluded (titles and abstracts reviewing)
811	Langley RE, Wilson RH, Cafferty FH, Joharatnam N, Graham JS, Swinson D, et al. Aspirin as adjuvant treatment for colorectal cancer: Rationale and progress of the Add-Aspirin trial. Journal of Clinical Oncology. 2019;37.	Excluded (titles and abstracts reviewing)
812	Lee JH, Ahn J, Park WS, Choe EK, Kim E, Shin R, et al. Colorectal cancer prognosis is not associated with BRAF and KRAS mutations-a STROBE compliant study. Journal of Clinical Medicine. 2019;8(1).	Excluded (titles and abstracts reviewing)
813	Li G, Pavlick D, Chung JH, Bauer T, Tan BA, Peguero J, et al. Genomic profiling of cell-free circulating tumor DNA in patients with colorectal cancer and its fidelity to the genomics of the tumor biopsy. Journal of Gastrointestinal Oncology. 2019;10(5):831-40.	Excluded (titles and abstracts reviewing)
814	Li J, Wei Z, Cao S, Tan X, Liu S, Yao Z, et al. A pilot study on clinicopathological features and intestinal microflora changes in colorectal cancer patients born over a nine-year period encompassing three years before and after the Great Chinese famine. Cancer Epidemiology. 2019;59:166-72.	Excluded (titles and abstracts reviewing)
815	Liebs S, Keilholz U, Kehler I, Schweiger C, Haybäck J, Nonnenmacher A. Detection of mutations in circulating cell-free DNA in relation to disease stage in colorectal cancer. Cancer Medicine. 2019;8(8):3761-9.	Excluded (titles and abstracts reviewing)
816	Lin AY, Kahl AR, Pan JY, Lo J, Tung W, Fisher GA, et al. KRAS mutation as a predictor for cause-specific survival in early- versus late-onset colorectal cancer: A United States population-based study. Journal of Clinical Oncology. 2019;37.	Excluded (titles and abstracts reviewing)
817	Lin C, Jia W, Sheng W, Zhang L, Zhang F, Gu Y, et al. Mutation profiling of BRAF gene in Chinese patients with early or advanced colorectal cancer using comprehensive NGS panel. Journal of Clinical Oncology. 2019;37.	Excluded (titles and abstracts reviewing)
818	Liu D. Concomitant dysregulation of the estrogen receptor and BRAF/MEK signaling pathways is common in colorectal cancer and predicts a worse prognosis. Cellular Oncology. 2019;42(2):197-209.	Excluded (titles and abstracts reviewing)
819	Liu FQ, Cai SJ. Adjuvant and perioperative neoadjuvant therapy for colorectal cancer. Zhonghua wei chang wai ke za zhi = Chinese journal of gastrointestinal surgery. 2019;22(4):315-20.	Excluded (titles and abstracts reviewing)
820	Ma C, Olevian D, Miller C, Herbst C, Jayachandran P, Kozak MM, et al. SATB2 and CDX2 are prognostic biomarkers in DNA mismatch repair protein deficient colon cancer. Modern Pathology. 2019;32(8):1217-31.	Excluded (titles and abstracts reviewing)
821	Maffeis V, Nicolè L, Cappellesso R. RAS, Cellular Plasticity, and Tumor Budding in Colorectal Cancer. Frontiers in Oncology. 2019;9.	Excluded (titles and abstracts reviewing)
822	Mangelson R, Peterson P, Foulks JM, Matsumura Y, Mouritsen L, Whatcott CJ, et al. The axl kinase inhibitor, tp-0903, demonstrates efficacy in preclinical models of colorectal cancer independent of kras mutation status. Cancer Research. 2019;79(13).	Excluded (titles and abstracts reviewing)
823	Marschner N, Frank M, Vach W, Ladda E, Karcher A, Winter S, et al. Development and validation of a novel prognostic score to predict survival in patients with metastatic colorectal cancer: the metastatic colorectal cancer score (mCCS). Colorectal Dis. 2019;21(7):816-26.	Excluded (titles and abstracts reviewing)
824	Masuishi T, Taniguchi H, Kotani D, Bando H, Komatsu Y, Shinozaki E, et al. Rationale and design of the BRAVERY study (EPOC1701): a multicentre phase II study of eribulin in patients with BRAF V600E mutant metastatic colorectal cancer. ESMO Open. 2019;4(6):e000590.	Excluded (titles and abstracts reviewing)
825	Messaritakis I, Koulouridi A, Sfakianaki M, Vogiatzoglou K, Ntretaki A, Tsantaki K, et al. Association of vitamin d receptor (VDR) gene polymorphisms with cancer development and progression in stage II-IV colorectal cancer patients. Forum of Clinical Oncology. 2019;10(1):51.	Excluded (titles and abstracts reviewing)
826	Messersmith WA. NCCN Guidelines Updates: Management of Metastatic Colorectal Cancer. Journal of the National Comprehensive Cancer Network : JNCCN. 2019;17(55):599-601.	Excluded (titles and abstracts reviewing)
827	Mi H, Ji JM, Kim TY, Kim WB, Shong YK, Gu KW. Expression of NF2 Modulates the Progression of BRAFV600E Mutated Thyroid Cancer Cells. Endocrinology and Metabolism. 2019;34(2):203-12.	Excluded (titles and abstracts reviewing)
828	Mini E, Lapucci A, Perrone G, D'Aurizio R, Napoli C, Brugia M, et al. RNA sequencing reveals PNN and KCNQ1OT1 as predictive biomarkers of clinical outcome in stage III colorectal cancer patients treated with adjuvant chemotherapy. International Journal of Cancer. 2019;145(9):2580-93.	Excluded (titles and abstracts reviewing)
829	Miranda RR, Silva TD, Forones NM. High-resolution melting for detecting KRAS mutations in colorectal cancer. Biomedical Reports. 2019;11(6):269-73.	Excluded (titles and abstracts reviewing)
830	Mlcoch T, Hrnciarova T, Tuzil J, Zadak J, Marian M, Dolezal T. Propensity Score Weighting Using Overlap Weights: A New Method Applied to Regorafenib Clinical Data and a Cost-Effectiveness Analysis. Value in Health. 2019;22(12):1370-7.	Excluded (titles and abstracts reviewing)
831	Moosazadeh M, Sadough A, Afshari M, Barzegari S, Janbabaee G, Tabrizi R, et al. Prevalence of BRAF gene mutation in samples of primary and metastatic colorectal cancer: A meta-analysis. European Journal of Cancer Care. 2019;28(6).	Excluded (titles and abstracts reviewing)
832	Morales-Oyarvide V, Yuan C, Babic A, Zhang S, Niedzwiecki D, Brand-Miller JC, et al. Dietary Insulin Load and Cancer Recurrence and Survival in Patients With Stage III Colon Cancer: findings From CALGB 89803 (Alliance). Journal of the National Cancer Institute. 2019;111(2):170‐9.	Excluded (full-text reviewing: duplicate trial)
833	Niu W, Wang G, Feng J, Li Z, Li C, Shan B. Correlation between microsatellite instability and RAS gene mutation and stage III colorectal cancer. Oncology Letters. 2019;17(1):332-8.	Excluded (titles and abstracts reviewing)
834	Ntavatzikos A, Spathis A, Patapis P, Machairas N, Vourli G, Peros G, et al. TYMS/KRAS/BRAF molecular profiling predicts survival following adjuvant chemotherapy in colorectal cancer. World Journal of Gastrointestinal Oncology. 2019;11(7):551-66.	Excluded (titles and abstracts reviewing)
835	Osumi H, Shinozaki E, Wakatsuki T, Suenaga M, Ichimura T, Ogura M, et al. Non-V600E BRAF mutations and EGFR signaling pathway in colorectal cancer. Int J Cancer. 2019;145(9):2488-95.	Excluded (titles and abstracts reviewing)
836	Ottaiano A, Scala S, Normanno N, Napolitano M, Capozzi M, Rachiglio AM, et al. Cetuximab, irinotecan and fluorouracile in fiRst-line treatment of immunologically-selected advanced colorectal cancer patients: the CIFRA study protocol. BMC Cancer. 2019;19(1):899.	Excluded (titles and abstracts reviewing)
837	Pati A, Wang H, Mirebrahim H, Saelee S, Lefkowitz J, Chien S, et al. Detecting microsatellite instability in ffpe tissue from crc subjects using next generation sequencing. Cancer Research. 2019;79(13).	Excluded (titles and abstracts reviewing)
838	Raskin GA, Ivanova AK, Mukhina MS, Orlova RV. Pathological and molecular features of liver metastases of colon adenocarcinoma. Annals of HPB Surgery. 2019;24(4):12-7.	Excluded (titles and abstracts reviewing)
839	Rimassa L, Bozzarelli S, Pietrantonio F, Cordio S, Lonardi S, Toppo L, et al. Phase II Study of Tivantinib and Cetuximab in Patients With KRAS Wild-type Metastatic Colorectal Cancer With Acquired Resistance to EGFR Inhibitors and Emergence of MET Overexpression: Lesson Learned for Future Trials With EGFR/MET Dual Inhibition. Clin Colorectal Cancer. 2019;18(2):125-32.e2.	Excluded (titles and abstracts reviewing)
840	Robert C, Schadendorf D, Dummer R, Flaherty KT, Tawbi HA, Menzies AM, et al. Analysis of pyrexia in patients (pts) treated with dabrafenib (D) and/ or trametinib (T) across clinical trials. Annals of Oncology. 2019;30:v545-v6.	Excluded (titles and abstracts reviewing)
841	Schirripa M, Biason P, Lonardi S, Pella N, Pino MS, Urbano F, et al. Class 1, 2, and 3 BRAF-Mutated Metastatic Colorectal Cancer: A Detailed Clinical, Pathologic, and Molecular Characterization. Clin Cancer Res. 2019;25(13):3954-61.	Excluded (titles and abstracts reviewing)
842	Serrano PE, Carter DN, Li C, Valencia M, Ruo L, Parpia S, et al. Adjuvant Chemotherapy With or Without Biologics Including Antiangiogenics and Monoclonal Antibodies Targeting EGFR and EpCAM in Colorectal Cancer: A Systematic Review and Meta-analysis. Journal of Surgical Research. 2019;239:14-21.	Excluded (titles and abstracts reviewing)
843	Sfakianaki M, Papadaki C, Tzardi M, Trypaki M, Alam S, Lagoudaki ED, et al. Loss of lkb1 protein expression correlates with increased risk of recurrence and death in patients with resected, stage ii or iii colon cancer. Cancer Research and Treatment. 2019;51(4):1518-26.	Excluded (titles and abstracts reviewing)
844	Sfakianaki M, Papadaki C, Tzardi M, Trypaki M, Manolakou S, Messaritakis I, et al. PKM2 expression as biomarker for resistance to oxaliplatin-based chemotherapy in colorectal cancer. Forum of Clinical Oncology. 2019;10(1):49.	Excluded (titles and abstracts reviewing)
845	Shida D, Kuchiba A, Shibata T, Hamaguchi T, Yamasaki S, Ito M, et al. The genomic landscape and its prognostic significance for stage III colorectal cancer in Japan: An ancillary study of JCOG0910 trial? JCOG1506A1. Journal of Clinical Oncology. 2019;37.	Excluded (titles and abstracts reviewing)
846	Shin Y, Jeong JW, Wurz RP, Achanta P, Arvedson T, Bartberger MD, et al. Discovery of <i>N</i>-(1-Acryloylazetidin-3-yl)-2-(1<i>H</i>-indol-1-yl)acetamides as Covalent Inhibitors of KRAS<SUP>G12C</SUP>. Acs Medicinal Chemistry Letters. 2019;10(9):1302-8.	Excluded (titles and abstracts reviewing)
847	Shubin VP, Shelygin YA, Achkasov SI, Rybakov EG, Ponomarenko AA, Taraso MA, et al. Investigation KRAS mutation in circulation tumor DNA in different stages of colorectal cancer. Voprosy Onkologii. 2019;65(5):701-7.	Excluded (titles and abstracts reviewing)
848	Silva ACB, Vicentini MFB, Mendoza EZ, Fujiki FK, da Fonseca LG, Braghiroli M, et al. Young-age onset colorectal cancer in Brazil: Analysis of incidence, clinical features, and outcomes in a tertiary cancer center. Curr Probl Cancer. 2019;43(5):477-86.	Excluded (titles and abstracts reviewing)
849	Sinicrope FA, Huebner LJ, Laurent-Puig P, Smyrk TC, Tabernero J, Mini E, et al. Relative contribution of clinical and molecular features to outcome within low and high risk T and N groups in stage III colon cancer (CC). Journal of Clinical Oncology. 2019;37.	Excluded (titles and abstracts reviewing)
850	Sirikurnpiboon S, Awapittaya B. Retrospective review KRAS mutation effect on prognosis in non-neoadjuvant locally advanced rectal cancer. Journal of the Medical Association of Thailand. 2019;102(5):76-83.	Excluded (titles and abstracts reviewing)
851	Slik K, Turkki R, Carpén O, Kurki S, Korkeila E, Sundström J, et al. CDX2 Loss With Microsatellite Stable Phenotype Predicts Poor Clinical Outcome in Stage II Colorectal Carcinoma. The American journal of surgical pathology. 2019;43(11):1473-82.	Excluded (titles and abstracts reviewing)
852	Smith E, Tomita Y, Palethorpe HM, Howell S, Nakhjavani M, Townsend AR, et al. Reduced aquaporin-1 transcript expression in colorectal carcinoma is associated with promoter hypermethylation. Epigenetics. 2019;14(2):158-70.	Excluded (titles and abstracts reviewing)
853	Song K, Guo Y, Wang X, Cai H, Zheng W, Li N, et al. Transcriptional signatures for coupled predictions of stage II and III colorectal cancer metastasis and fluorouracil-based adjuvant chemotherapy benefit. FASEB Journal. 2019;33(1):151-62.	Excluded (titles and abstracts reviewing)
854	Song M, Ou FS, Zemla TJ, Hull MA, Shi Q, Limburg PJ, et al. Marine omega-3 fatty acid intake and survival of stage III colon cancer according to tumor molecular markers in NCCTG Phase III trial N0147 (Alliance). International journal of cancer. 2019;145(2):380‐9.	Excluded (full-text reviewing: duplicate trial)
855	Suji M, Shin S, Chung Y-J. Detection of KRAS mutations in plasma cell-free DNA of colorectal cancer patients and comparison with cancer panel data for tissue samples of the same cancers. Genomics & Informatics. 2019;17(4):42-.	Excluded (titles and abstracts reviewing)
856	Symonds LK, Baker KK, Redman MW, Koch L, Carter K, Yu M, et al. MACC1 expression as a candidate prognostic biomarker in colorectal cancer patients receiving adjuvant oxaliplatin-based therapy. Journal of Clinical Oncology. 2019;37.	Excluded (titles and abstracts reviewing)
857	Taieb J, Pederson L, Shi Q, Alberts SR, Wolmark N, Van Cutsem E, et al. Prognosis of microsatellite instability and/or mismatch repair deficiency stage III colon cancer patients after disease recurrence: Results of an accent meta-analysis of seven studies. Journal of Clinical Oncology. 2019;37.	Excluded (titles and abstracts reviewing)
858	Taieb J, Shi Q, Pederson L, Alberts S, Wolmark N, Van Cutsem E, et al. Prognosis of microsatellite instability and/or mismatch repair deficiency stage III colon cancer patients after disease recurrence following adjuvant treatment: results of an ACCENT pooled analysis of seven studies. Annals of oncology : official journal of the european society for medical oncology. 2019;30(9):1466‐71.	Excluded (titles and abstracts reviewing)
859	Tan JL, Carrick J, Passero VA, Shields J, Liman AD, Rai H, et al. Modified ketogenic diet in solid tumors: A Veteran Affairs Pittsburgh Healthcare System case series. Journal of Clinical Oncology. 2019;37.	Excluded (titles and abstracts reviewing)
860	Toh J, Spring K. Microsatellite Instability (MSI) status and prognosis in colorectal cancer: Meta-analysis. Annals of Oncology. 2019;30:v220.	Excluded (titles and abstracts reviewing)
861	Tran T, Maker A. The impact of adjuvant immunotherapy following resection of stage III colon cancer. Annals of Surgical Oncology. 2019;26:S129.	Excluded (titles and abstracts reviewing)
862	Wang J, Yi Y, Xiao Y, Dong L, Liang L, Teng L, et al. Prevalence of recurrent oncogenic fusion in mismatch repair-deficient colorectal carcinoma with hypermethylated MLH1 and wild-type BRAF and KRAS. Modern pathology. 2019;32(7):1053‐64.	Excluded (titles and abstracts reviewing)
863	Wang JJ, Mao B, Guo S, Ouyang DX, Li HQ. Prognostic impact of KRAS driver mutations and GSTT1 expression in colorectal cancer to FOLFOX treatment. Cancer Research. 2019;79(13).	Excluded (titles and abstracts reviewing)
864	Wang L, Zhang Y, Zhang Q, Zhu G, Zhang Z, Duan C, et al. Discovery of potent Pan-Raf inhibitors with increased solubility to overcome drug resistance. European Journal of Medicinal Chemistry. 2019;163:243-55.	Excluded (titles and abstracts reviewing)
865	Wang Y, Zhang B, Gao G, Zhang Y, Xia Q. GEFT protein expression in digestive tract malignant tumors and its clinical significance. Oncol Lett. 2019;18(5):5577-90.	Excluded (titles and abstracts reviewing)
866	Wei J, Hu J, Wang L, Xie L, Jin MS, Chen X, et al. Discovery of a First-in-Class Mitogen-Activated Protein Kinase Kinase 1/2 Degrader. Journal of Medicinal Chemistry. 2019;62(23):10897-911.	Excluded (titles and abstracts reviewing)
867	Williams DS, Mouradov D, Jorissen RN, Newman MR, Amini E, Nickless DK, et al. Lymphocytic response to tumour and deficient DNA mismatch repair identify subtypes of stage II/III colorectal cancer associated with patient outcomes. Gut. 2019;68(3):465-74.	Excluded (titles and abstracts reviewing)
868	Yamashita K, Matsuda T, Hasegawa H, Mukohyama J, Arimoto A, Tanaka T, et al. Recent advances of neoadjuvant chemoradiotherapy in rectal cancer: Future treatment perspectives. Annals of Gastroenterological Surgery. 2019;3(1):24-33.	Excluded (titles and abstracts reviewing)
869	Yan Chan JC, Diakos CI, Engel A, Hang Chan DL, Pavlakis N, Gill A, et al. Tumor sidedness is not an independent prognostic marker of colorectal cancer patients undergoing curative resection: A retrospective cohort study. PLoS ONE. 2019;14(6).	Excluded (titles and abstracts reviewing)
870	Yin Y, Sha S, Wu X, Wang S-F, Qiao F, Song Z-C, et al. Development of novel chromeno 4,3-<i>c</i> pyrazol-4(2<i>H</i>)-one derivates bearing sulfonylpiperazine as antitumor inhibitors targeting PI3Kα. European Journal of Medicinal Chemistry. 2019;182.	Excluded (titles and abstracts reviewing)
871	Yoshimatsu K, Satake M, Matsumura M, Ito Y, Imaizumi R, Koike T, et al. A case of metastatic colon cancer with RAS wild tumor progressed during the treatment with mFOLFOX6 plus panitumumab. Annals of Cancer Research and Therapy. 2019;27(2):67-9.	Excluded (titles and abstracts reviewing)
872	Zaanan A, Shi Q, Taieb J, Alberts SR, Meyers JP, Smyrk TC, et al. Is the predictive and prognostic impact of sporadic and familial microsatellite instable stage III colon cancer different? A pooled analysis of the PETACC8 and NCCTG N0147 (Alliance) trials. Journal of clinical oncology. 2019;37.	Excluded (titles and abstracts reviewing)
873	Zhang JF, Zhou XD, Ding WF. MICA-129 met/met is a contribution factor to the susceptibility of colorectal cancer. Journal of Digestive Diseases. 2019;20:134.	Excluded (titles and abstracts reviewing)
874	Aggarwal H, Sheffield KM, Li L, Lenis D, Sorg R, Barzi A, et al. Primary tumor location and survival in colorectal cancer: A retrospective cohort study. World Journal of Gastrointestinal Oncology. 2020;12(4):405-23.	Excluded (titles and abstracts reviewing)
875	Ajayi OE, Yu W, Rong Q, Li L, Wu QF, Hu K. Exploration of the genomic landscape of a long-term surviving stage III colorectal cancer patient identifies recurrent and rare mutations: A case report. Translational Cancer Research. 2020;9(4):2992-8.	Excluded (titles and abstracts reviewing)
876	Aldecoa F. Supervivencia global del cáncer colorrectal metastásico en Lima Metropolitana: relación con el estado mutacional del gen KRAS. Acta Médica Peruana. 2020;37(2):122-9.	Excluded (titles and abstracts reviewing)
877	Arrivi G, Marchetti P, Pilozzi E, Montori A, Balducci G, Mercantini P, et al. 29P The evolving impact of genomic biomarker landscape in stage II colorectal cancer (CRC). Annals of Oncology. 2020;31:S1225-S6.	Excluded (titles and abstracts reviewing)
878	Bachollet SPJT, Vece V, McCracken AN, Finicle BT, Selwan EM, Ben Romdhane N, et al. Synthetic Sphingolipids with 1,2-Pyridazine Appendages Improve Antiproliferative Activity in Human Cancer Cell Lines. Acs Medicinal Chemistry Letters. 2020;11(5):686-90.	Excluded (titles and abstracts reviewing)
879	Basile D, Polano M, Buriolla S, Gallois C, Cortiula F, Corvaja C, et al. Prognostic role of macrophage infiltration and monocyte-tolymphocyte ratio in stage III colon cancer: The MIRROR study. Journal of Clinical Oncology. 2020;38(15).	Excluded (titles and abstracts reviewing)
880	Basile D, Polano M, Buriolla S, Gallois C, Cortiula F, Corvaja C, et al. A novel prognostic tool based on lymphocyte ratios in patients with stage III colon cancer. Annals of Oncology. 2020;31:S418.	Excluded (titles and abstracts reviewing)
881	BEACON treatment with cetuximab every second week - cetuximab given every second week with encorafenib in prior treated patients with spred bowel cancer with a specific (BRAF) mutation. A Nordic drug trial (https://trialsearch.who.int/Trial2.aspx?TrialID=EUCTR2020-003283-10-DK)	Excluded (titles and abstracts reviewing)
882	Bergsland CH, Bruun J, Guren MG, Svindland A, Bjornslett M, Smeby J, et al. Prediction of relapse-free survival according to adjuvant chemotherapy and regulator of chromosome condensation 2 (RCC2) expression in colorectal cancer. ESMO open. 2020;5(6):e001040.	Excluded (full-text reviewing: duplicate trial)
883	Bragagnoli A, Araujo R, Ferraz M, Comar F, Abdalla K, Santos F, et al. P-233 Metformin combined with irinotecan in patients with refractory colorectal cancer: a phase 2 trial. Annals of oncology. 2020;31:S166.	Excluded (titles and abstracts reviewing)
884	Buriolla S, Basile D, Polano M, Gallois C, Corvaja C, Andreotti VJ, et al. Monocyte-to-lymphocyte ratio to better define survival outcomes and metastatic spread in stage iii colon cancer. Tumori. 2020;106(2 SUPPL):30.	Excluded (titles and abstracts reviewing)
885	Burns MC, Carroll K, Jones R, Kocherginsky M, Burdett KB, Yang GY, et al. Molecular profiling of early-stage colorectal cancer (CRC) using targeted next generation sequencing (NGS) to predict signatures of recurrence. Journal of Clinical Oncology. 2020;38(4).	Excluded (titles and abstracts reviewing)
886	Cai D, Chen Y, Yu Z, Li C, Duan X, Ke J, et al. Identification of a stemness-related gene signature for predicting prognosis of patients with adjuvant chemotherapy in colorectal cancer. Annals of Oncology. 2020;31:S417.	Excluded (titles and abstracts reviewing)
887	Chatila WK, Marco M, Qu X, Walch HS, Luthra A, Chen CT, et al. Genomic characterization of rectal cancer and molecular determinants of response to neoadjuvant chemoradiotherapy. Journal of Clinical Oncology. 2020;38(4).	Excluded (titles and abstracts reviewing)
888	Chemotherapy For Metastatic Grade 3 Poorly Differentiated NEuroendocrine Carcinoma Of GastroEnteroPancreatic And Unknown Primary (https://clinicaltrials.gov/show/NCT04325425)	Excluded (titles and abstracts reviewing)
889	Chen Y, Yang Y, Gu J. Clinical Implications of the Associations Between Intestinal Microbiome and Colorectal Cancer Progression. Cancer Manag Res. 2020;12:4117-28.	Excluded (titles and abstracts reviewing)
890	Cheng J, Li Y, Wang X, Dong G, Sheng C. Discovery of Novel PDEd Degraders for the Treatment of KRAS Mutant Colorectal Cancer. Journal of Medicinal Chemistry. 2020;63(14):7892-905.	Excluded (titles and abstracts reviewing)
891	Choi AH, Farzaneh C, Kejriwal N, Calidas A, Cordero-Caban K, Roman M, et al. Rate of Peritoneal Carcinomatosis in Resected Stage II and III Colon Cancer. Annals of Surgical Oncology. 2020;27(13):4943-8.	Excluded (titles and abstracts reviewing)
892	Craig PSG, Humphries MP, Alderdice M, Bingham V, Richman SD, Loughrey MB, et al. Immune status is prognostic for poor survival in colorectal cancer patients and is associated with tumour hypoxia. Journal of Pathology. 2020;250:S17.	Excluded (titles and abstracts reviewing)
893	Craig SG, Humphries MP, Alderdice M, Bingham V, Richman SD, Loughrey MB, et al. Immune status is prognostic for poor survival in colorectal cancer patients and is associated with tumour hypoxia. British Journal of Cancer. 2020;123(8):1280-8.	Excluded (titles and abstracts reviewing)
894	Dai D, Wang Y, Zhu L, Jin H, Wang X. Prognostic value of KRAS mutation status in colorectal cancer patients: a population-based competing risk analysis. PeerJ. 2020;2020(6).	Excluded (titles and abstracts reviewing)
895	Datta J, Smith JJ, Chatila WK, McAuliffe JC, Kandoth C, Vakiani E, et al. Coaltered Ras/B-raf and TP53 Is Associated with Extremes of Survivorship and Distinct Patterns of Metastasis in Patients with Metastatic Colorectal Cancer. Clin Cancer Res. 2020;26(5):1077-85.	Excluded (titles and abstracts reviewing)
896	De Dosso S, Nucifora M, Sahnane N, Epistolio S, Riveiro ME, Bertolini V, et al. Influence of KRAS mutations on clinical outcome in patients with curatively resected stage III colon cancer treated with adjuvant chemotherapy. Eur Rev Med Pharmacol Sci. 2020;24(6):2994-3003.	Excluded (titles and abstracts reviewing)
897	Deuter M, Hussung S, Philipp U, Jolic M, Waldeck S, Follo M, et al. Circulating tumor DNA as biomarker in advanced colorectal cancer. Oncology Research and Treatment. 2020;43:129.	Excluded (titles and abstracts reviewing)
898	Dimberg J, Andersson RE, Haglund S. Genomic Profiling of Stage II Colorectal Cancer Identifies Candidate Genes Associated with Recurrence-Free Survival, Tumor Location, and Differentiation Grade. Oncology (Switzerland). 2020;98(8):575-82.	Excluded (titles and abstracts reviewing)
899	Ebi H, Bando H, Taniguchi H, Sunakawa Y, Okugawa Y, Hatanaka Y, et al. Japanese Society of Medical Oncology Clinical Guidelines: Molecular Testing for Colorectal Cancer Treatment, 4th edition. Cancer Science. 2020;111(10):3962-9.	Excluded (titles and abstracts reviewing)
900	El-Damasy AK, Haque MM, Park JW, Shin SC, Lee J-S, Kim EE, et al. 2-Anilinoquinoline based arylamides as broad spectrum anticancer agents with B-RAF<SUP>V600E</SUP>/C-RAF kinase inhibitory effects: Design, synthesis, <i>in vitro</i> cell-based and oncogenic kinase assessments. European Journal of Medicinal Chemistry. 2020;208.	Excluded (titles and abstracts reviewing)
901	Elfadli M, Benhima N, Jouihri H, Ouarzazi SE, Kaakoua M, Bagorane J, et al. P-315 Impact of tumor location (right vs left) as a prognostic and predictive factor in colon cancer in a Moroccan population: A single-center study. Annals of Oncology. 2020;31:S191-S2.	Excluded (titles and abstracts reviewing)
902	Feehan AD. Preventing PROGRESSION. Cancer Epidemiology Biomarkers and Prevention. 2020;29(6 SUPPL 2).	Excluded (titles and abstracts reviewing)
903	Feng Z, Merkle D, Wang D, O'Rourke D, Mak A, Scheuenpflug J. Improved somatic classification and detection of tumor heterogeneity using ctDNA based liquid biopsy compared to tumor-only tissue in colorectal cancer. Cancer Research. 2020;80(16 SUPPL).	Excluded (titles and abstracts reviewing)
904	Feng Z, Wang D, Merkle D, Yu J, Jia S, Scheuenpflug J. Simultaneous multiparametric profiling of cell-free RNA (cfRNA) and cell-free tumor DNA (ctDNA) in advanced-stage colorectal cancer. Clinical Cancer Research. 2020;26(11 SUPPL).	Excluded (titles and abstracts reviewing)
905	Ferguson FM, Liu Y, Harshbarger W, Huang L, Wang J, Deng X, et al. Synthesis and Structure-Activity Relationships of DCLK1 Kinase Inhibitors Based on a 5,11-Dihydro-6<i>H</i>-benzo <i>e</i> pyrimido 5,4-<i>b</i> 1,4 diazepi n-6-one Scaffold. Journal of Medicinal Chemistry. 2020;63(14):7817-26.	Excluded (titles and abstracts reviewing)
906	Gallo G, Sena G, Vescio G, Sacco R, Trompetto M, Sammarco G. The prognostic value of KRAS and BRAF in stage I-III colorectal cancer: A systematic review. Techniques in Coloproctology. 2020;24(4):356-7.	Excluded (titles and abstracts reviewing)
907	Goel S, Ocean AJ, Parakrama RY, Ghalib MH, Chaudhary I, Shah U, et al. Elucidation of Pelareorep Pharmacodynamics in A Phase I Trial in Patients with KRAS-Mutated Colorectal Cancer. Mol Cancer Ther. 2020;19(5):1148-56.	Excluded (titles and abstracts reviewing)
908	Graham A, Parascandola S, Hota S, Sparks A, Obias V. Adjuvant chemotherapy is associated with improved longterm survival in stage ii colon cancer in the absence of high-risk factors: A propensity matched analysis utilizing the national cancer database. Diseases of the Colon and Rectum. 2020;63(6):e154.	Excluded (titles and abstracts reviewing)
909	Grau L, Romero M, Privat-Contreras C, Presa D, Vinas M, Morral J, et al. Multigram scale synthesis of polycyclic lactones and evaluation of antitumor and other biological properties. European Journal of Medicinal Chemistry. 2020;185.	Excluded (titles and abstracts reviewing)
910	Gutierrez-Uribe JA, Salinas-Santander M, Serna-Guerrero D, Serna-Saldivar SRO, Rivas-Estilla AM, Rios-Ibarra CP. Inhibition of miR31 and miR92a as Oncological Biomarkers in RKO Colon Cancer Cells Treated with Kaempferol-3-O-Glycoside Isolated from Black Bean. Journal of Medicinal Food. 2020;23(1):50-5.	Excluded (titles and abstracts reviewing)
911	Gyoung PM, Sook RM. Influence of Cold Ischemia Time and Storage Period on DNA Quality and Biomarker Research in Biobanked Colorectal Cancer Tissues. Kosin Medical Journal. 2020;35(1):26-37.	Excluded (titles and abstracts reviewing)
912	Han X-R, Chen L, Wei Y, Yu W, Chen Y, Zhang C, et al. Discovery of Selective Small Molecule Degraders of BRAF-V600E. Journal of Medicinal Chemistry. 2020;63(8):4069-80.	Excluded (titles and abstracts reviewing)
913	Hernández-Sandoval JA, Gutiérrez-Angulo M, Magaña-Torres MT, Alvizo-Rodríguez CR, Ramírez-Plascencia HHF, Flores-López BA, et al. Prevalence of the BRAF p.v600e variant in patients with colorectal cancer from Mexico and its estimated frequency in Latin American and Caribbean populations. Journal of Investigative Medicine. 2020;68(5):985-91.	Excluded (titles and abstracts reviewing)
914	Hu H, Wu Z, Wang C, Huang Y, Zhang J, Cai Y, et al. Duration of FOLFOX Adjuvant Chemotherapy in High-Risk Stage II and Stage III Colon Cancer With Deficient Mismatch Repair. Frontiers in Oncology. 2020;10.	Excluded (titles and abstracts reviewing)
915	Huang L, Luo S, Xue FQ, Xiao Y, Wang Z, Lai S, et al. Distinct genomic landscape in colorectal mucinous carcinoma via comprehensive genomic profiling. Journal of Clinical Oncology. 2020;38(4).	Excluded (titles and abstracts reviewing)
916	Igarashi H, Taniguchi H, Nosho K, Ishigami K, Koide H, Mitsuhashi K, et al. PRDM14 promotes malignant phenotype and correlates with poor prognosis in colorectal cancer. Clinical and Translational Oncology. 2020;22(7):1126-37.	Excluded (titles and abstracts reviewing)
917	Intermittent or Continuous Panitumumab Plus FOLFIRI for RAS/B-RAF Wild-type Metastatic Colorectal Cancer (https://clinicaltrials.gov/show/NCT04425239)	Excluded (titles and abstracts reviewing)
918	Jin Z, Dixon JG, Parekh HD, Alberts SR, Yothers G, Allegra CJ, et al. Clinicopathological and molecular biological characteristics of earlyonset stage II/III colorectal adenocarcinoma: an analysis of 25 studies with 47,184 patients (pts) in the adjuvant colon cancer end points (ACCENT) database. Journal of clinical oncology. 2020;38(15).	Excluded (titles and abstracts reviewing)
919	Jongeneel G, Greuter MJE, van Erning FN, Koopman M, Medema JP, Kandimalla R, et al. Modeling Personalized Adjuvant TreaTment in EaRly stage coloN cancer (PATTERN). European Journal of Health Economics. 2020;21(7):1059-73.	Excluded (titles and abstracts reviewing)
920	Junca A, Tachon G, Evrard C, Villalva C, Frouin E, Karayan-Tapon L, et al. Detection of colorectal cancer and advanced adenoma by liquid biopsy (Decalib study): The ddPCR challenge. Cancers. 2020;12(6):1-12.	Excluded (titles and abstracts reviewing)
921	Kamran SC, Eyler C, Lennerz JK, Wo JY, Ryan DP, Zheng H, et al. Evolutionary Analysis of Pre- and Post-treatment Molecular Diversity in Rectal Cancer Patients Receiving Neoadjuvant Chemoradiation (CRT) and a KRAS Mutation-targeted Radiosensitizer. International Journal of Radiation Oncology Biology Physics. 2020;108(3):S57.	Excluded (titles and abstracts reviewing)
922	Khomitskaya Y, Paleeva A, Ivankov A, Shulepina E, Korovkina N, Trifonova O, et al. P-12 A descriptive analysis of patient characteristics from Russian internet postings focused on CRC (iPatient study). Annals of Oncology. 2020;31:S93.	Excluded (titles and abstracts reviewing)
923	Kim JH, Kang GH. Evolving pathologic concepts of serrated lesions of the colorectum. Journal of Pathology and Translational Medicine. 2020;54(4):276-89.	Excluded (titles and abstracts reviewing)
924	Koo DH, Do IG, Oh S, Lee YG, Kim K, Sohn JH, et al. Prognostic Value of Progranulin in Patients with Colorectal Cancer Treated with Curative Resection. Pathology and Oncology Research. 2020;26(1):397-404.	Excluded (titles and abstracts reviewing)
925	Lee H, Sha D, Foster NR, Shi Q, Alberts SR, Smyrk TC, et al. Analysis of tumor microenvironmental features to refine prognosis by T, N risk group in patients with stage III colon cancer (NCCTG N0147) (Alliance). Annals of Oncology. 2020;31(4):487-94.	Excluded (titles and abstracts reviewing)
926	Leong SW, Chia SL, Abas F, Yusoff K. Synthesis and in-vitro anti-cancer evaluations of multi-methoxylated asymmetrical diarylpentanoids as intrinsic apoptosis inducer against colorectal cancer. Bioorganic & Medicinal Chemistry Letters. 2020;30(8).	Excluded (titles and abstracts reviewing)
927	Leskela S, Romero I, Cristobal E, Pérez-Mies B, Rosa-Rosa JM, Gutierrez-Pecharroman A, et al. Mismatch Repair Deficiency in Ovarian Carcinoma: Frequency, Causes, and Consequences. Am J Surg Pathol. 2020;44(5):649-56.	Excluded (titles and abstracts reviewing)
928	Li Y, Eresen A, Shangguan J, Yang J, Benson AB, Yaghmai V, et al. Preoperative prediction of perineural invasion and KRAS mutation in colon cancer using machine learning. Journal of Cancer Research and Clinical Oncology. 2020;146(12):3165-74.	Excluded (titles and abstracts reviewing)
929	Li Y, Gao J, Ji C, Zhang C, Li Y, Li J, et al. Infrequent gene mutations of KRAS, NRAS and BRAF in colorectal cancer and their clinical significance: a report of 1 513 cases. Chinese Journal of Digestive Surgery. 2020;19(3):315-23.	Excluded (titles and abstracts reviewing)
930	Li Y, Yao Q, Zhang L, Mo S, Cai S, Huang D, et al. Immunohistochemistry-Based Consensus Molecular Subtypes as a Prognostic and Predictive Biomarker for Adjuvant Chemotherapy in Patients with Stage II Colorectal Cancer. Oncologist. 2020;25(12):e1968-e79.	Excluded (titles and abstracts reviewing)
931	Liu K, Wang C, Wang J, Zhan Y, Yue X, Kong D. Nomogram model characterized by mutant genes and clinical indexes to identify high-risk patients with stage III/IV colorectal cancer. Journal of Gastrointestinal Oncology. 2020;11(6):1214-23.	Excluded (titles and abstracts reviewing)
932	Mahdi AE, Karbel HA, Ejam SS. The role of immunohistochemical expression of monoclonal ve1 antibody in detecting the braf gene mutation in patients with colorectal carcinoma. Indian Journal of Forensic Medicine and Toxicology. 2020;14(2):1167-74.	Excluded (titles and abstracts reviewing)
933	Marliot F, Chen X, Kirilovsky A, Sbarrato T, El Sissy C, Batista L, et al. Analytical validation of the Immunoscore and its associated prognostic value in patients with colon cancer. Journal for ImmunoTherapy of Cancer. 2020;8(1).	Excluded (titles and abstracts reviewing)
934	Max Ma X, Bendell JC, Hurwitz HI, Ju C, Lee JJ, Lovejoy A, et al. Disease Monitoring Using Post-induction Circulating Tumor DNA Analysis Following First-Line Therapy in Patients with Metastatic Colorectal Cancer. Clinical cancer research. 2020;26(15):4010‐7.	Excluded (titles and abstracts reviewing)
935	McCuaig S, Barras D, Mann EH, Friedrich M, Bullers SJ, Janney A, et al. The Interleukin 22 Pathway Interacts with Mutant KRAS to Promote Poor Prognosis in Colon Cancer. Clinical Cancer Research. 2020;26(16):4313-25.	Excluded (full-text reviewing: duplicate trial)
936	Melloul S, Mosnier JF, Masliah-Planchon J, Lepage C, Le Malicot K, Gornet JM, et al. Loss of SMARCB1 expression in colon carcinoma. Cancer Biomarkers. 2020;27(3):399-406.	Excluded (titles and abstracts reviewing)
937	Messaritakis I, Koulouridi A, Sfakianaki M, Vogiatzoglou K, Gouvas N, Athanasakis E, et al. The role of vitamin D receptor gene polymorphisms in colorectal cancer risk. Cancers. 2020;12(6).	Excluded (titles and abstracts reviewing)
938	Mlecnik B, Bifulco C, Bindea G, Marliot F, Lugli A, Lee JJ, et al. Multicenter international society for immunotherapy of cancer study of the consensus immunoscore for the prediction of survival and response to chemotherapy in stage III colon cancer. Journal of Clinical Oncology. 2020;38(31):3638-51.	Excluded (titles and abstracts reviewing)
939	Mo BJ, Wen X, Kim T-S, Kwak Y, Cho N-Y, Lee HS, et al. Fibroblast Growth Factor Receptor 1 (FGFR1) Amplification Detected by Droplet Digital Polymerase Chain Reaction (ddPCR) Is a Prognostic Factor in Colorectal Cancers. Cancer Research and Treatment. 2020;52(1):74-84.	Excluded (titles and abstracts reviewing)
940	Montealegre-Páez AL, Pacheco-Orozco R, Martínez-Gregorio H, Vaca-Paniagua F, Ardila J, Cayol F, et al. La biopsia líquida en el diagnóstico y monitoreo de pacientes oncológicos: Oportunidades y retos en Latinoamérica. Revista Colombiana de Cancerología. 2020;24(4):151-64.	Excluded (titles and abstracts reviewing)
941	Mortier J, Friberg A, Badock V, Moosmayer D, Schroeder J, Steigemann P, et al. Computationally Empowered Workflow Identifies Novel Covalent Allosteric Binders for KRAS<SUP>G12C</SUP>. Chemmedchem. 2020;15(10):827-32.	Excluded (titles and abstracts reviewing)
942	Nazemalhosseini-Mojarad E, Asadzadeh-Aghdaei H, Mohammadpour S, Esfahani AT, Porhoseingholi MA, Molaei M, et al. Downregulation of human leukocyte antigen Class i expression: An independent prognostic factor in colorectal cancer. Journal of Cancer Research and Therapeutics. 2020;16(8):S165-S71.	Excluded (titles and abstracts reviewing)
943	Neves ALF, Barbosa LER, Teixeira JPMdA. Prognosis in colorectal cancer beyond TNM. Journal of Coloproctology (Rio de Janeiro). 2020;40(4):404-11.	Excluded (titles and abstracts reviewing)
944	Noepel-Duennebacke S, Juette H, Feder IS, Kluxen L, Basara N, Hiller W, et al. High microsatellite instability (MSI-H) is associated with distinct clinical and molecular characteristics and an improved survival in early Colon cancer (CC); Real world data from the AIO molecular registry Colopredict plus. Zeitschrift fur Gastroenterologie. 2020;58(6):533-41.	Excluded (titles and abstracts reviewing)
945	Nopel-Dunnebacke S, Jutte H, Lugnier C, Arnold D, Basara N, Dahm T, et al. High microsatellite instability (MSI-H) is associated with distinct clinical and molecular characteristics and an improved survival in early colon cancer (CC): Real life data from the AIO molecular registry colopredict plus. Oncology Research and Treatment. 2020;43:47.	Excluded (titles and abstracts reviewing)
946	O'Brien TN, Bambury R, Power DG. Young adult colorectal cancer in Southwestern Ireland, 2015-2019. Annals of Oncology. 2020;31:S456.	Excluded (titles and abstracts reviewing)
947	O'Cathail SM, Wu CH, Lewis A, Holmes C, Hawkins MA, Maughan T. NRF2 metagene signature is a novel prognostic biomarker in colorectal cancer. Cancer Genet. 2020;248-249:1-10.	Excluded (titles and abstracts reviewing)
948	Oh H-H, Joo YE. Novel biomarkers for the diagnosis and prognosis of colorectal cancer. Intestinal research. 2020;18(2):168-83.	Excluded (titles and abstracts reviewing)
949	Oh JE, Kim M, Lee J, Hur BY, Kim B, Yong KD, et al. Magnetic Resonance-Based Texture Analysis Differentiating KRAS Mutation Status in Rectal Cancer. Cancer Research and Treatment. 2020;52(1):51-9.	Excluded (titles and abstracts reviewing)
950	Ohta R, Yamada T, Shinji S, Matsuda A, Takahashi G, Iwai T, et al. P-283 Analysis of KRAS mutation allele in circulating cell-free DNA derived from urine in colorectal cancer patients. Annals of Oncology. 2020;31:S182.	Excluded (titles and abstracts reviewing)
951	Oliveira A, Menezes M, Cunha R, Carvalho T, Dunoes I, Trinca F, et al. P-84 Colon cancer in the elderly: A comprehensive assessment of treatment and its outcomes. Annals of Oncology. 2020;31:S117.	Excluded (titles and abstracts reviewing)
952	Oliveira RC, Tavares-Silva E, Abrantes AM, Antunes H, Teixeira P, Gomes A, et al. De novo colorectal cancer after liver and kidney transplantation–Microenvironment disturbance. Transplantation Reports. 2020;5(3).	Excluded (titles and abstracts reviewing)
953	Paredes AZ, Hyer JM, Tsilimigras DI, Moro A, Bagante F, Guglielmi A, et al. A Novel Machine-Learning Approach to Predict Recurrence After Resection of Colorectal Liver Metastases. Ann Surg Oncol. 2020;27(13):5139-47.	Excluded (titles and abstracts reviewing)
954	Parent P, Cohen R, Rassy E, Svrcek M, Taieb J, André T, et al. A comprehensive overview of promising biomarkers in stage II colorectal cancer. Cancer Treatment Reviews. 2020;88.	Excluded (titles and abstracts reviewing)
955	Park Y, Muheon S, Moon SH. Radiogenomics Based on PET Imaging. Nuclear Medicine and Molecular Imaging. 2020;54(3):128-38.	Excluded (titles and abstracts reviewing)
956	Pazdirek F, Minarik M, Benesova L, Halkova T, Belsanova B, Macek M, et al. Monitoring of Early Changes of Circulating Tumor DNA in the Plasma of Rectal Cancer Patients Receiving Neoadjuvant Concomitant Chemoradiotherapy: Evaluation for Prognosis and Prediction of Therapeutic Response. Frontiers in Oncology. 2020;10.	Excluded (titles and abstracts reviewing)
957	Petrowsky H, Linecker M, Raptis DA, Kuemmerli C, Fritsch R, Kirimker OE, et al. First Long-term Oncologic Results of the ALPPS Procedure in a Large Cohort of Patients With Colorectal Liver Metastases. Ann Surg. 2020;272(5):793-800.	Excluded (titles and abstracts reviewing)
958	Phipps AI, Alwers E, Harrison T, Banbury B, Brenner H, Campbell PT, et al. Association Between Molecular Subtypes of Colorectal Tumors and Patient Survival, Based on Pooled Analysis of 7 International Studies. Gastroenterology. 2020;158(8):2158-+.	Excluded (titles and abstracts reviewing)
959	Piccirillo MC, Avallone A, Carlomagno C, Maiello E, Rosati G, Alabiso O, et al. Multicenter Single-Arm, Two-Stage Phase 2 Study of Panitumumab in Patients With Cetuximab-Refractory Metastatic Colorectal Cancer: The PACER Trial. Clin Colorectal Cancer. 2020;19(4):270-6.	Excluded (full-text reviewing: duplicate trial)
960	Poad H, Sweeting M, Bujkiewicz S. SURROGATE ENDPOINTS IN ADVANCED COLORECTAL CANCER IN SUBGROUPS OF PATIENTS DEFINED BY THE KRAS BIOMARKER STATUS. Value in Health. 2020;23:S472-S3.	Excluded (titles and abstracts reviewing)
961	Pu X, Xu T, Ge C, He Y, Yang X, Chang P. A case of durvalumab-treated double primary cancers of the colon and lung. Annals of palliative medicine. 2020;9(5):3614-22.	Excluded (titles and abstracts reviewing)
962	Qi L, Chen J, Yang Y, Hu W. Hypoxia Correlates With Poor Survival and M2 Macrophage Infiltration in Colorectal Cancer. Frontiers in Oncology. 2020;10.	Excluded (titles and abstracts reviewing)
963	Ren J, Feng J, Song W, Wang C, Ge Y, Fu T. Development and validation of a metabolic gene signature for predicting overall survival in patients with colon cancer. Clin Exp Med. 2020;20(4):535-44.	Excluded (titles and abstracts reviewing)
964	Salem M, Puccini A, Trufan S, Goldberg R, Worrilow W, Lenz H, et al. Prognostic impact of microsatellite instability/mismatch repair deficiency on patients with stage III colon cancer and stage IV colorectal cancers: Analysis of 42,984 patients in the National Cancer Database (NCDB). Annals of Oncology. 2020;31:S225.	Excluded (titles and abstracts reviewing)
965	Salem ME, Yin J, Goldberg RM, Pederson LD, Wolmark N, Alberts SR, et al. Evaluation of the change of outcomes over a 10-year period in patients with stage III colon cancer: pooled analysis of 6501 patients treated with fluorouracil, leucovorin, and oxaliplatin in the ACCENT database. Annals of Oncology. 2020;31(4):480-6.	Excluded (titles and abstracts reviewing)
966	Sánchez-Ibarra HE, Reyes-Cortes LM, López-Tavera E, Luna-Aguirre CM, Barrera-Saldaña HA. Complete Screening of Exons 2, 3, and 4 of KRAS and NRAS Genes Reveals a Higher Number of Clinically Relevant Mutations than Food and Drug Administration Quantitative Polymerase Chain Reaction-Based Commercial Kits. Revista de investigación clínica. 2020;72(6):337-43.	Excluded (titles and abstracts reviewing)
967	Sastre J, Orden V, Martínez A, Bando I, Balbín M, Bellosillo B, et al. Association Between Baseline Circulating Tumor Cells, Molecular Tumor Profiling, and Clinical Characteristics in a Large Cohort of Chemo-naïve Metastatic Colorectal Cancer Patients Prospectively Collected. Clin Colorectal Cancer. 2020;19(3):e110-e6.	Excluded (titles and abstracts reviewing)
968	Scott A, Goffredo P, Ginader T, Hrabe J, Gribovskaja-Rupp I, Kapadia MR, et al. The Impact of KRAS Mutation on the Presentation and Prognosis of Non-Metastatic Colon Cancer: an Analysis from the National Cancer Database. Journal of gastrointestinal surgery : official journal of the Society for Surgery of the Alimentary Tract. 2020;24(6):1402-10.	Excluded (titles and abstracts reviewing)
969	Sfakianaki M, Papadaki C, Tzardi M, Trypaki M, Manolakou S, Messaritakis I, et al. PKM2 expression as biomarker for resistance to oxaliplatin-based chemotherapy in colorectal cancer. Cancers. 2020;12(8):1-14.	Excluded (titles and abstracts reviewing)
970	Sha D, Lee HE, Foster NR, Shi Q, Alberts SR, Smyrk TC, et al. Tumor-infiltrating lymphocytes and tumor budding refine prognostication in patients with low-and high-risk stage III colon cancers (NCCTG N0147)[Alliance]. Journal of Clinical Oncology. 2020;38(15).	Excluded (titles and abstracts reviewing)
971	Sinicrope FA, Shi Q, Hermitte F, Zemla TJ, Mlecnik B, Benson AB, et al. Contribution of immunoscore and molecular features to survival prediction in stage III colon cancer. JNCI cancer spectrum. 2020;4(3):pkaa023.	Excluded (full-text reviewing: duplicate trial)
972	Stahler A, Stintzing S, von Einem JC, Westphalen CB, Heinrich K, Krämer N, et al. Single-nucleotide variants, tumour mutational burden and microsatellite instability in patients with metastatic colorectal cancer: next-generation sequencing results of the FIRE-3 trial. European journal of cancer (Oxford, England : 1990). 2020;137:250‐9.	Excluded (titles and abstracts reviewing)
973	Sun X, Zhao D, Long S, Chen S, Cai Q, Yao S. Clinicopathological and molecular features of colorectal cancer with synchronous adenoma. Scandinavian Journal of Gastroenterology. 2020;55(9):1063-71.	Excluded (titles and abstracts reviewing)
974	Toritani K, Watanabe J, Suwa Y, Nakagawa K, Suwa H, Ishibe A, et al. A prospective, single-arm, multicenter trial of neoadjuvant chemotherapy with mFOLFOX6 plus panitumumab without radiotherapy for locally advanced rectal cancer. International Journal of Colorectal Disease. 2020;35(12):2197-204.	Excluded (full-text reviewing: duplicate trial)
975	Torres RC, Baía C, Correia AM, Peyroteo M, Sousa A, Fernandes M, et al. KRAS Status has Different Prognostic Impact on Initially Resectable Versus Conversion Patients in Colorectal Liver Metastasis. European Journal of Surgical Oncology. 2020;46(2):e119-e20.	Excluded (titles and abstracts reviewing)
976	Trevino T, Kopetz S, Grothey A, Yaeger R, Sandor V, Velez L. ENCORAFENIB PLUS CETUXIMAB WITH OR WITHOUT BINIMETINIB FOR BRAF V600E-MUTANT METASTATIC COLORECTAL CANCER: MANAGEMENT OF ADVERSE EVENTS FROM A RANDOMIZED, 3-ARM, PHASE 3 STUDY VS. THE CHOICE OF EITHER IRINOTECAN OR FOLFIRI PLUS CETUXIMAB (BEACON CRC). Oncology Nursing Forum. 2020;47(2).	Excluded (titles and abstracts reviewing)
977	Tsuchihara K, Yamashita R, Yoshino T, Shitara K, Watanabe J, Yasui H, et al. Clonal and subclonal mutational landscapes in circulating tumor DNA in metastatic colorectal cancer: an exploratory analysis from the phase III PARADIGM study. Cancer research. 2020;80(16 SUPPL).	Excluded (titles and abstracts reviewing)
978	Unim B, Pitini E, De Vito C, D'Andrea E, Marzuillo C, Villari P. Cost-Effectiveness of <i>RAS</i> Genetic Testing Strategies in Patients With Metastatic Colorectal Cancer: A Systematic Review. Value in Health. 2020;23(1):114-26.	Excluded (titles and abstracts reviewing)
979	van der Linden RLA, Rijstenberg LL, van der Linden JC, Vogelaar FJ, Nagtegaal ID, Pruijt JFM, et al. Node negative colorectal cancer patients: assesment of high-risk features on recurrence. Pathol Res Pract. 2020;216(9):153034.	Excluded (titles and abstracts reviewing)
980	Villareal LP, Avellaneda IT, Serrano AO, Caballero N, Segovia J, Gonzalez C. P-232 Clinical outcomes and characteristics according to localization of colorectal cancer in Fundacion Santa Fe De Bogota between May 2015-May 2019. Annals of Oncology. 2020;31:S166.	Excluded (titles and abstracts reviewing)
981	White KE, Elder CT. Saddle pulmonary embolism with fluorouracil: A case report. Journal of Oncology Pharmacy Practice. 2020;26(7):1769-73.	Excluded (titles and abstracts reviewing)
982	Williams DS, Mouradov D, Newman MR, Amini E, Nickless DK, Fang CG, et al. Tumour infiltrating lymphocyte status is superior to histological grade, DNA mismatch repair and BRAF mutation for prognosis of colorectal adenocarcinomas with mucinous differentiation. Modern Pathology. 2020;33(7):1420-32.	Excluded (titles and abstracts reviewing)
983	Wu C, Williams TM, Robb R, Webb A, Wei L, Chen W, et al. Phase I trial of trametinib with neoadjuvant chemoradiation in patients with locally advanced rectal cancer. Clinical Cancer Research. 2020;26(13):3117-25.	Excluded (titles and abstracts reviewing)
984	Wu X, Zhu H, Xie Y, Gu X, Zhang L, Huang L. Knockdown of ZEB2-AS1 inhibits cell invasion and induces apoptosis in colorectal cancer. Journal of BUON. 2020;25(1):194-201.	Excluded (titles and abstracts reviewing)
985	Xiao Y, Wang X, Zhang H, Ulintz PJ, Li H, Guan Y. FastClone is a probabilistic tool for deconvoluting tumor heterogeneity in bulk-sequencing samples. Nature Communications. 2020;11(1).	Excluded (titles and abstracts reviewing)
986	Xiong W, Guo Y, Cui X, Guo D, Wang Z, Yuan S, et al. Comprehensive genomic and clinical analysis of adolescents and young adults with colorectal cancer. Annals of Oncology. 2020;31:S445.	Excluded (titles and abstracts reviewing)
987	Yoo SY, Park HE, Kim JH, Wen X, Jeong S, Cho NY, et al. Whole-slide image analysis reveals quantitative landscape of tumor-immune microenvironment in colorectal cancers. Clinical Cancer Research. 2020;26(4):870-81.	Excluded (titles and abstracts reviewing)
988	Yoon CJ, Choi S, Minhyeok L, Youngsoo P, SungJaeSook, Jin CW, et al. Clinical Implication of Concordant or Discordant Genomic Profiling Between Primary and Matched Metastatic Tissues in Patients with Colorectal Cancer. Cancer Research and Treatment. 2020;52(3):764-78.	Excluded (titles and abstracts reviewing)
989	Yukami H, Mishima S, Kotani D, Oki E, Taniguchi H, Nakamura Y, et al. P-120 Prospective observational study monitoring circulating tumor DNA in resectable colorectal cancer patients undergoing radical surgery: GALAXY study in CIRCULATE-Japan (trial in progress). Annals of Oncology. 2020;31:S128-S9.	Excluded (titles and abstracts reviewing)
990	Yukami H, Saori M, Kotani D, Oki E, Taniguchi H, Nakamura Y, et al. 113TiP Prospective observational study monitoring circulating tumour DNA in resectable colorectal cancer patients undergoing radical surgery: GALAXY study in CIRCULATE-Japan. Annals of Oncology. 2020;31:S1285-S6.	Excluded (titles and abstracts reviewing)
991	Zaanan A, Calmel C, Henriques J, Svrcek M, Blons H, Desbois-Mouthon C, et al. High IGF1R protein expression correlates with disease-free survival of patients with stage III colon cancer. Cellular Oncology. 2020;43(2):237-47.	Excluded (titles and abstracts reviewing)
992	Zaanan A, Shi Q, Taieb J, Alberts SR, Meyers JP, Smyrk TC, et al. Clinical outcomes in patients with colon cancer with microsatellite instability of sporadic or familial origin treated with adjuvant FOLFOX with or without cetuximab: a pooled analysis of the PETACC8 and N0147 trials. JCO precision oncology. 2020;4:116‐22.	Excluded (full-text reviewing: duplicate trial)
993	Zanatto RM, Santos G, Oliveira JC, Pracucho EM, Nunes AJF, Lopes-Filho GJ, et al. IMPACT OF KRAS MUTATIONS IN CLINICAL FEATURES IN COLORECTAL CANCER. ABCD Arquivos Brasileiros de Cirurgia Digestiva (São Paulo). 2020;33(3):e1524-e.	Excluded (titles and abstracts reviewing)
994	Zhang X, Wu J, Wang L, Zhao H, Li H, Duan Y, et al. HER2 and BRAF mutation in colorectal cancer patients: a retrospective study in Eastern China. PeerJ. 2020;8:e8602.	Excluded (titles and abstracts reviewing)
995	Zhou Y, Xu X, Wang F, He H, Gong G, Xiong L, et al. Identification of novel quinoline analogues bearing thiazolidinones as potent kinase inhibitors for the treatment of colorectal cancer. European Journal of Medicinal Chemistry. 2020;204.	Excluded (titles and abstracts reviewing)
996	A randomized, open, multicenter phase II study of efficacy and safety comparing XELOX and a PD-1 inhibitor and a bevacizumab biosimilar drug (DAITON)with XELOX and a bevacizumab biosimilar drug (DAITON)in the first-line treatment of RAS mutated pMMR /MSS advanced colorectal cancer patients (https://trialsearch.who.int/Trial2.aspx?TrialID=ChiCTR2100048743)	Excluded (titles and abstracts reviewing)
997	Agy FE, Bardai SE, Otmani IE, Benbrahim Z, Karim IMH, Mazaz K, et al. Mutation status and prognostic value of KRAS and NRAS mutations in Moroccan colon cancer patients: A first report. PLoS ONE. 2021;16(3 March).	Excluded (titles and abstracts reviewing)
998	Aparicio J, Manrique ACV, Capdevila J, Boza FM, Galvan P, Richart P, et al. Randomized phase II trial of second-line FOLFIRI-panitumumab vs FOLFIRI alone in Ras wild type (wt) metastatic colorectal cancer (mCRC) patients beyond progression to first-line FOLFOX-panitumumab: BEYOND study (GEMCAD 17-01). Annals of oncology. 2021;32:S543.	Excluded (titles and abstracts reviewing)
999	Awasthi BP, Chaudhary P, Guragain D, Jee J-G, Kim J-A, Jeong B-S. Synthesis and anti-hepatocellular carcinoma activity of aminopyridinol-sorafenib hybrids. Journal of Enzyme Inhibition and Medicinal Chemistry. 2021;36(1):1884-97.	Excluded (titles and abstracts reviewing)
1000	Azar I, Al Masalmeh N, Esfandiarifard S, Virk G, Kiwan W, Frank Shields A, et al. The impact of primary tumor sidedness on survival in early-onset colorectal cancer by stage: A National Veterans Affairs retrospective analysis. Cancer Medicine. 2021;10(9):2987-95.	Excluded (titles and abstracts reviewing)
1001	Azar I, Almasalmeh N, Esfandiarifard S, Virk G, Kiwan W, Shields AF, et al. The impact of primary tumorsidedness on survival in early-onset colorectal cancer by stage: A national veterans affairsretrospective analysis. Journal of Clinical Oncology. 2021;39(3 SUPPL).	Excluded (titles and abstracts reviewing)
1002	Babat I, Polat H, Umar Gursu R, Bashan Y, Kırık A, Bektas H, et al. The effect of mutation status, pathological features and tumor location on prognosis ın patients with colorectal cancer. Revista da Associação Médica Brasileira. 2021;67(2):185-9.	Excluded (titles and abstracts reviewing)
1003	Baraibar I, Salva F, Comas R, Ros J, Garcia A, Sanchis M, et al. Young-onset colorectal cancer: A call for action. Journal of Clinical Oncology. 2021;39(15 SUPPL).	Excluded (titles and abstracts reviewing)
1004	Bonert M, Collins A, Xenodemetropoulos T, Dmetrichuk JM, Al-Haddad S, Major P, et al. Application of Next Generation Quality/Statistical Process Control and Expert-Led Case Review to Increase the Consistency of Diagnostic Rates in Precancerous Colorectal Polyps. Quality Management in Health Care. 2021;30(3):176-83.	Excluded (titles and abstracts reviewing)
1005	Borelli B, Fontana E, Giordano M, Antoniotti C, Lonardi S, Bergamo F, et al. Prognostic and predictive impact of consensus molecular subtypes and CRCAssigner classifications in metastatic colorectal cancer: a translational analysis of the TRIBE2 study. ESMO Open. 2021;6(2):100073.	Excluded (titles and abstracts reviewing)
1006	Bruera G, Pepe F, Malapelle U, Di Staso M, Dal Mas A, Di Giacomo D, et al. Intensive multidisciplinary treatment strategies and patient resilience to challenge long-term survival in metastatic colorectal cancer: a case report in real life and clinical practice. Ann Transl Med. 2021;9(12):1027.	Excluded (titles and abstracts reviewing)
1007	Burt JR, Waltz J, Ramirez A, Abadia A, Yacoub B, Burt SA, et al. Predictive value of initial imaging and staging with long-term outcomes in young adults diagnosed with colorectal cancer. Abdominal Radiology. 2021;46(3):909-18.	Excluded (titles and abstracts reviewing)
1008	Calderillo-Ruíz G, Torrecillas-Torres L, Silva A, Ruiz-García E, Pimentel-Rentería A, Hernández-Hernández C, et al. Regorafenib in heavily treated metastatic colorectal cancer: Mexican experience. Gaceta mexicana de oncología. 2021;20(4):127-33.	Excluded (titles and abstracts reviewing)
1009	Carla S, Maria G-C, Marco B-B. Molecular Features of the Serrated Pathway to Colorectal Cancer: Current Knowledge and Future Directions. Gut and Liver. 2021;15(1):31-43.	Excluded (titles and abstracts reviewing)
1010	Cecchini M, Krishnan K, Giafis N, Scott J, Quah CS, Bendell JC. ARC-9: phase Ib/II study toevaluate etrumadenant (AB928)-based treatment combinations inpatients with metastatic colorectalcancer (mCRC). Journal of clinical oncology. 2021;39(3 SUPPL).	Excluded (titles and abstracts reviewing)
1011	Chaube UJ, Rawal R, Jha AB, Variya B, Bhatt HG. Design and development of Tetrahydro-Quinoline derivatives as dual mTOR-C1/C2 inhibitors for the treatment of lung cancer. Bioorganic Chemistry. 2021;106.	Excluded (titles and abstracts reviewing)
1012	Chen W, Hartman D, Pai R. Combined histologic risk score using tp53 protein expression, CD8 T-cell density, and tumor budding is an independent predictor of survival in colon cancer. Laboratory Investigation. 2021;101(SUPPL 1):392-4.	Excluded (titles and abstracts reviewing)
1013	Chen YF, Yu ZL, Lv MY, Zheng B, Tan YX, Ke J, et al. Genome-Wide Analysis Reveals Hypoxic Microenvironment Is Associated With Immunosuppression in Poor Survival of Stage II/III Colorectal Cancer Patients. Frontiers in Medicine. 2021;8.	Excluded (titles and abstracts reviewing)
1014	Cho EJ, Kim M, Jo D, Kim J, Oh JH, Chung HC, et al. Immuno-genomic classification of colorectal cancer organoids reveals cancer cells with intrinsic immunogenic properties associated with patient survival. J Exp Clin Cancer Res. 2021;40(1):230.	Excluded (titles and abstracts reviewing)
1015	da Silva WC, Godman B, de Assis Acurcio F, Cherchiglia ML, Martin A, Maruszczyk K, et al. The Budget Impact of Monoclonal Antibodies Used to Treat Metastatic Colorectal Cancer in Minas Gerais, Brazil. Applied Health Economics and Health Policy. 2021;19(4):557-77.	Excluded (titles and abstracts reviewing)
1016	Dameri M, Crmena G, Garuti A, Ferrando L, Gallo M, Sheijani SD, et al. High tumor mutational burden subtends better response in locally advanced rectal adenocarcinoma undergoing neoadjuvant chemoradiotherapy and is associated with mutations in DNA damage repair genes. Cancer Research. 2021;81(13 SUPPL).	Excluded (titles and abstracts reviewing)
1017	Del Carmen S, Corchete LA, González Velasco C, Sanz J, Alcazar JA, García J, et al. High-risk clinicopathological and genetic features and outcomes in patients receiving neoadjuvant radiochemotherapy for locally advanced rectal cancer. Cancers. 2021;13(13).	Excluded (titles and abstracts reviewing)
1018	Derby S, Wallace J, Venugopal B, Cascales Garcia MA. Advanced penile cancer presenting with renal failure. ONCOLOGY (United States). 2021;35(7):425-8.	Excluded (titles and abstracts reviewing)
1019	Deuter M, Schlenker F, Hussung S, Philipp U, Jolic M, Kipf E, et al. Combination of highly-sensitive ddPCR-assays and NGS allow detection and monitoring of circulating tumor DNA in plasma of patients with advanced colorectal cancer receiving targeted therapies. Oncology Research and Treatment. 2021;44(SUPPL 2):216-7.	Excluded (titles and abstracts reviewing)
1020	Díez-Alonso M, Mendoza-Moreno F, Jiménez-Álvarez L, Nuñez O, Blazquez-Martín A, Sanchez-Gollarte A, et al. Prognostic factors of survival in stage IV colorectal cancer with synchronous liver metastasis: Negative effect of the KRAS mutation. Mol Clin Oncol. 2021;14(5):93.	Excluded (titles and abstracts reviewing)
1021	El Agy F, El Bardai S, El Otmani I, Benbrahim Z, Karim MH, Mazaz K, et al. Mutation status and prognostic value of KRAS and NRAS mutations in Moroccan colon cancer patients: A first report. PLoS One. 2021;16(3):e0248522.	Excluded (titles and abstracts reviewing)
1022	Endoscopic Surveillance in Serrated Polyposis Syndrome and Low-risk of Advanced Neoplasia (https://clinicaltrials.gov/show/NCT04906343)	Excluded (titles and abstracts reviewing)
1023	Eun KJ, Jaeyong C, Chang-Ohk S, Sang HY, Young KS, Hyunjung L, et al. High prevalence of TP53 loss and whole-genome doubling in early-onset colorectal cancer. Experimental and Molecular Medicine. 2021;53:1-11.	Excluded (titles and abstracts reviewing)
1024	Fernández EÉ. Immunotherapy in metastatic colorectal cancer: new insights. Revisiones en Cancer. 2021;35:60-1.	Excluded (titles and abstracts reviewing)
1025	Flood MP, Waters PS, Kelly ME, Shields C, Conneely J, Ramsay R, et al. Outcomes following synchronous liver resection, cytoreductive surgery and hyperthermic intraperitoneal chemotherapy for colorectal liver and peritoneal metastases: A bi-institutional study. Surg Oncol. 2021;37:101553.	Excluded (titles and abstracts reviewing)
1026	Fontes S, Marín-Jiménez A, Berry M, Sánchez-García J, Reyes G, Krygier G, et al. P-177 Early onset colorectal cancer outcomes in a public Uruguayan cancer centre. Annals of Oncology. 2021;32:S160.	Excluded (titles and abstracts reviewing)
1027	Foppa C, Tamburello S, Maroli A, Carvello M, Poliani L, Laghi L, et al. EARLY AGE OF ONSET IS AN INDEPENDENT PREDICTOR FOR WORSE DISEASE-FREE SURVIVAL IN SPORADIC RECTAL CANCER PATIENTS. A COMPARATIVE ANALYSIS OF 980 CONSECUTIVE PATIENTS. Colorectal Disease. 2021;23:73-4.	Excluded (titles and abstracts reviewing)
1028	Fu X, Lin H, Fan X, Zhu Y, Wang C, Chen Z, et al. The Spectrum, Tendency and Predictive Value of PIK3CA Mutation in Chinese Colorectal Cancer Patients. Frontiers in Oncology. 2021;11.	Excluded (titles and abstracts reviewing)
1029	Fu Y, Ye Y, Liu X, Zhu G, Xu Y, Sun J, et al. Analyzing microsatellite instability and gene mutation in circulating cell-free DNA to monitor colorectal cancer progression. Translational Cancer Research. 2021;10(6):2812-21.	Excluded (titles and abstracts reviewing)
1030	Gao Z, Cao H, Xu X, Wang Q, Wu Y, Lu Q. Prognostic value of lymphovascular invasion in stage II colorectal cancer patients with an inadequate examination of lymph nodes. World Journal of Surgical Oncology. 2021;19(1).	Excluded (titles and abstracts reviewing)
1031	Ghimpau V, Ungureanu BS, Gheonea DI, Lungulescu C, Lungulescu CV. Rare BRCA2 Mutation and MSI-H in Male Patient with Aggressive Stage III Colorectal Cancer, Case Report and Literature Review. Curr Health Sci J. 2021;47(3):451-6.	Excluded (titles and abstracts reviewing)
1032	Goffredo P, Mott SL, Kulaylat A, Laffin M, Sang A, Sho S, et al. Significance of residual in situ tumor following neoadjuvant treatment and proctectomy for locally advanced rectal cancer: Is survival different from pathologic complete response? Diseases of the Colon and Rectum. 2021;64(5):117.	Excluded (titles and abstracts reviewing)
1033	Gómez-Rodríguez O, Baracaldo-Ayala R, Polo JF, Velásquez E, López-Correa P, Parra-Medina R. Microsatellite instability in Colombian patients with colorectal adenocarcinoma. Revista colombiana de Gastroenterología. 2021;36(3):349-56.	Excluded (titles and abstracts reviewing)
1034	Hamilton A, James JA, Salto-Tellez M, McQuaid S, Gray R, Loughrey M, et al. Evaluation of molecular characteristics of early onset colorectal cancer in a populationbased cohort study. Gut. 2021;70(SUPPL 1):A195-A6.	Excluded (titles and abstracts reviewing)
1035	Heightman TD, Berdini V, Bevan L, Buck IM, Carr MG, Courtin A, et al. Discovery of ASTX029, A Clinical Candidate Which Modulates the Phosphorylation and Catalytic Activity of ERK1/2. Journal of Medicinal Chemistry. 2021;64(16):12286-303.	Excluded (titles and abstracts reviewing)
1036	Herrera J, Segura Y, Montero WJ, Medina V, Moreno-Acosta P, Romero AE, et al. Evaluación de la metilación del DNA en tejidos de cáncer colorrectal fijados en formalina y embebidos en parafina (FFPE). Revista Colombiana de Cancerología. 2021;25(2):110-4.	Excluded (titles and abstracts reviewing)
1037	Hojin Y, Sung-Hee H, Byeal-I H, Michael L. Differential Sensitivity of Wild-Type and BRAF-Mutated Cells to Combined BRAF and Autophagy Inhibition. Biomolecules & Therapeutics. 2021;29(4):434-44.	Excluded (titles and abstracts reviewing)
1038	Hua X, Kratz M, Malen RC, Dai JY, Lindström S, Zheng Y, et al. Association between post-treatment circulating biomarkers of inflammation and survival among stage II–III colorectal cancer patients. British Journal of Cancer. 2021;125(6):806-15.	Excluded (titles and abstracts reviewing)
1039	Huang A, Yang Y, Shi JY, Li YK, Xu JX, Cheng Y, et al. Mucinous adenocarcinoma: A unique clinicopathological subtype in colorectal cancer. World J Gastrointest Surg. 2021;13(12):1567-83.	Excluded (titles and abstracts reviewing)
1040	Huang X, Xu H, Zeng Y, Lan Q, Liu L, Lai W, et al. Identification of a 3-gene signature for predicting the prognosis of stage II colon cancer based on microsatellite status. Journal of Gastrointestinal Oncology. 2021;13(6):2749-62.	Excluded (titles and abstracts reviewing)
1041	Hubbard JM, Aapro M, Shah S, Gabayan AE, Siegel R, Pritchett Y, et al. 507TiP PRESERVE 1: a phase III, randomized, double-blind trial of trilaciclib versus placebo in patients receiving FOLFOXIRI/bevacizumab for metastatic colorectal cancer. Annals of oncology. 2021;32:S580.	Excluded (titles and abstracts reviewing)
1042	Huestis MP, Dela Cruz D, DiPasquale AG, Durk MR, Eigenbrot C, Gibbons P, et al. Targeting KRAS Mutant Cancers via Combination Treatment: Discovery of a 5-Fluoro-4-(3<i>H</i>)-quinazolinone Aryl Urea pan-RAF Kinase Inhibitor. Journal of Medicinal Chemistry. 2021;64(7):3940-55.	Excluded (titles and abstracts reviewing)
1043	Iseas S, Sendoya JM, Robbio J, Coraglio M, Kujaruk M, Mikolaitis V, et al. Prognostic Impact of An Integrative Landscape of Clinical, Immune, and Molecular Features in Non-Metastatic Rectal Cancer. Frontiers in Oncology. 2021;11.	Excluded (titles and abstracts reviewing)
1044	Jacobson RA, Bhama AR. Evaluation and Management of Colorectal Cancer Hepatic Metastases. Dis Colon Rectum. 2021;64(7):777-80.	Excluded (titles and abstracts reviewing)
1045	Jia X, Li B, Wang H, Yan Z. Clinical Features, Molecular Alterations and Prognosis of Colorectal Adenocarcinoma With Mucinous Component in Chinese Patients. Applied Immunohistochemistry and Molecular Morphology. 2021;29(10):765-72.	Excluded (titles and abstracts reviewing)
1046	Jo SJ, Kim SH, Park SJ, Lee Y, Son JH. Association between Texture Analysis Parameters and Molecular Biologic KRAS Mutation in Non-Mucinous Rectal Cancer. Journal of the Korean Society of Radiology (JKSR). 2021;82(2):406-16.	Excluded (titles and abstracts reviewing)
1047	Jongeneel G, Greuter MJE, Kunst N, Van Erning FN, Koopman M, Medema JP, et al. Early cost-effectiveness analysis of risk-based selection strategies for adjuvant treatment in stage II colon cancer: The potential value of prognostic molecular markers. Cancer Epidemiology Biomarkers and Prevention. 2021;30(9):1726-34.	Excluded (titles and abstracts reviewing)
1048	Jongeneel G, Greuter MJE, van Erning FN, Koopman M, Vink GR, Punt CJA, et al. Model-based effectiveness and cost-effectiveness of risk-based selection strategies for adjuvant chemotherapy in Dutch stage II colon cancer patients. Therapeutic Advances in Gastroenterology. 2021;14.	Excluded (titles and abstracts reviewing)
1049	Kang ZC, Yan FH, Wang Z, Zhao ZY, Yu ED, Xing JJ. Effect of chromatin opening state on colon cancer-related functional pathways: a bioinformatics analysis. Academic Journal of Second Military Medical University. 2021;42(7):762-9.	Excluded (titles and abstracts reviewing)
1050	Kanto A, Kotani Y, Murakami K, Miyagawa C, Nakai H, Matsumura N. A case report of bladder and intestinal endometriosis, and the relationship between sex hormone receptor expression and PIK3CA mutation analysis. Bmc Womens Health. 2021;21(1).	Excluded (titles and abstracts reviewing)
1051	Karki S, Madan R, Schmitt S, Pessetto ZY, Godwin AK, Sun W, et al. Overall survival based on MSI and BRAF mutation status for stageII/III colorectal cancer. Journal of Clinical Oncology. 2021;39(3 SUPPL).	Excluded (titles and abstracts reviewing)
1052	Kawai T, Nyuya A, Mori Y, Tanaka T, Tanioka H, Yasui K, et al. Clinical and epigenetic features of colorectal cancer patients with somatic POLE proofreading mutations. Clin Epigenetics. 2021;13(1):117.	Excluded (titles and abstracts reviewing)
1053	Koelblinger P, Hoellwerth M, Dernoscheg MT, Koch L, Richtig E, Wanner M, et al. Adjuvant anti-PD-1 antibody treatment in stage III/IV melanoma: real-world experience and health economic considerations. JDDG - Journal of the German Society of Dermatology. 2021;19(8):1186-98.	Excluded (titles and abstracts reviewing)
1054	Kondo T, Matsubara J, Quy PN, Fukuyama K, Nomura M, Funakoshi T, et al. Comprehensive genomic profiling for patients with chemotherapy-naïve advanced cancer. Cancer Science. 2021;112(1):296-304.	Excluded (titles and abstracts reviewing)
1055	Kraeft AL, Stein A, Modest D, Fichtner-Feigl S, Tannapfel A, Reinacher-Schick A. (Neo)adjuvant treatment of newly diagnosed early stage colon cancer: Evidence, controversial aspects, future. Onkologe. 2021;27(3):245-58.	Excluded (titles and abstracts reviewing)
1056	Kumbrink J, Li P, Pók-Udvari A, Klauschen F, Kirchner T, Jung A. p130Cas Is Correlated with EREG Expression and a Prognostic Factor Depending on Colorectal Cancer Stage and Localization Reducing FOLFIRI Efficacy. Int J Mol Sci. 2021;22(22).	Excluded (titles and abstracts reviewing)
1057	Lan YT, Chang SC, Lin PC, Lin CC, Lin HH, Huang SC, et al. Clinicopathological and Molecular Features of Patients with Early and Late Recurrence after Curative Surgery for Colorectal Cancer. Cancers (Basel). 2021;13(8).	Excluded (titles and abstracts reviewing)
1058	Lee Y, Lee S, SungJaeSook, Chung H-J, Reum LA, Juwon KIM, et al. Clinical Application of Targeted Deep Sequencing in Metastatic Colorectal Cancer Patients: Actionable Genomic Alteration in K-MASTER project. Cancer Research and Treatment. 2021;53(1):123-30.	Excluded (titles and abstracts reviewing)
1059	Lin PC, Yeh YM, Chan RH, Lin BW, Chen PC, Pan CC, et al. Sequential and co-occurring DNA damage response genetic mutations impact survival in stage III colorectal cancer patients receiving adjuvant oxaliplatin-based chemotherapy. BMC Cancer. 2021;21(1).	Excluded (titles and abstracts reviewing)
1060	Liu Y-M, Tu H-J, Wu C-H, Lai M-J, Yu S-C, Chao M-W, et al. Ring-opening of five-membered heterocycles conjugated 4-isopropylresorcinol scaffold-based benzamides as HSP90 inhibitors suppressing tumor growth <i>in vitro</i> and <i>in vivo</i>. European Journal of Medicinal Chemistry. 2021;219.	Excluded (titles and abstracts reviewing)
1061	Luo XJ, Zhao Q, Liu J, Zheng JB, Qiu MZ, Ju HQ, et al. Novel Genetic and Epigenetic Biomarkers of Prognostic and Predictive Significance in Stage II/III Colorectal Cancer. Molecular Therapy. 2021;29(2):587-96.	Excluded (titles and abstracts reviewing)
1062	Mamizadeh Z, Kalani MR, Parsania M, Soltan Dallal MM, Moradi A. NEBL and AKT1 maybe new targets to eliminate the colorectal cancer cells resistance to oncolytic effect of vesicular stomatitis virus M-protein. Molecular Therapy Oncolytics. 2021;23:593-601.	Excluded (titles and abstracts reviewing)
1063	Marchese U, Seux H, Garnier J, Ewald J, Piana G, Lelong B, et al. Is percutaneous destruction of a solitary liver colorectal metastasis as effective as a resection? Annals of Hepato-Biliary-Pancreatic Surgery. 2021;25(2):198-205.	Excluded (titles and abstracts reviewing)
1064	Michl M, Taverna F, Kumbrink J, Schiergens TS, Heinemann V, Engel J, et al. Biomarker alterations associated with distinct patterns of metastatic spread in colorectal cancer. Virchows Arch. 2021;478(4):695-705.	Excluded (titles and abstracts reviewing)
1065	Mo S, Wang H, Han L, Xiang W, Dai W, Zhao P, et al. Fecal Multidimensional Assay for Non-Invasive Detection of Colorectal Cancer: fecal Immunochemical Test, Stool DNA Mutation, Methylation, and Intestinal Bacteria Analysis. Frontiers in oncology. 2021;11.	Excluded (titles and abstracts reviewing)
1066	Mohassab AM, Hassan HA, Abdelhamid D, Gouda AM, Youssif BGM, Tateishi H, et al. Design and synthesis of novel quinoline/chalcone/1,2,4-triazole hybrids as potent antiproliferative agent targeting EGFR and BRAF<SUP>V600E</SUP> kinases. Bioorganic Chemistry. 2021;106.	Excluded (titles and abstracts reviewing)
1067	O'Brien SJ, Kalbfleisch T, Srivastava S, Pan J, Rai S, Petras RE, et al. Decreased Tumoral Expression of Colon-Specific Water Channel Aquaporin 8 Is Associated with Reduced Overall Survival in Colon Adenocarcinoma. Diseases of the Colon and Rectum. 2021;64(9):1083-95.	Excluded (titles and abstracts reviewing)
1068	Okonkwo A, Griesbach C, Wells K. Medullary carcinoma of the colon: A single institution case series. Diseases of the Colon and Rectum. 2021;64(5):155.	Excluded (titles and abstracts reviewing)
1069	Ottaviano M, Giunta EF, Tortora M, Curvietto M, Attademo L, Bosso D, et al. BRAF gene and melanoma: Back to the future. International Journal of Molecular Sciences. 2021;22(7).	Excluded (titles and abstracts reviewing)
1070	Park HE, Yoo SY, Cho NY, Bae JM, Han SW, Lee HS, et al. Tumor microenvironment-adjusted prognostic implications of the KRAS mutation subtype in patients with stage III colorectal cancer treated with adjuvant FOLFOX. Scientific reports. 2021;11(1):14609.	Excluded (titles and abstracts reviewing)
1071	Patel MR, Falchook GS, Hamada K, Makris L, Bendell JC. A phase 2 trial of trifluridine/tipiracil plus nivolumab in patients with heavily pretreated microsatellite-stable metastatic colorectal cancer. Cancer Med. 2021;10(4):1183-90.	Excluded (titles and abstracts reviewing)
1072	Peng H, Liu G, Bao Y, Zhang X, Zhou L, Huang C, et al. Prognostic Factors of Colorectal Cancer: A Comparative Study on Patients With or Without Liver Metastasis. Frontiers in Oncology. 2021;11.	Excluded (titles and abstracts reviewing)
1073	Petrillo A, Salati M, Trapani D, Ghidini M. Circulating tumor DNA as a biomarker for outcomes prediction in col-orectal cancer patients. Current Drug Targets. 2021;22(9):1010-20.	Excluded (titles and abstracts reviewing)
1074	Pinto TDA, Alves TDdN, Pinto SA, Oliveira EC. CYTOPLASMIC-MEMBRANE EGFR PREDICTS EXPANDED RAS MUTATION STATUS IN COLORECTAL CARCINOMAS? ABCD Arquivos Brasileiros de Cirurgia Digestiva (São Paulo). 2021;34(1):e1574-e.	Excluded (titles and abstracts reviewing)
1075	Popescu RC, Tocia C, Brînzan C, Cozaru GC, Deacu M, Dumitru A, et al. Molecular profiling of the colon cancer in South-Eastern Romania: Results from the MERCUR study. Medicine (United States). 2021;100(1):E24062.	Excluded (titles and abstracts reviewing)
1076	Prabhakaran S, Kong JC, Chin M, Carne P, Farmer C, Skinner S, et al. Predictive factors for distant recurrence of colorectal cancer in patients after curative resection for stage I-III colorectal cancer in Australia. Langenbecks Arch Surg. 2021;406(8):2789-96.	Excluded (titles and abstracts reviewing)
1077	Ramharter J, Kessler D, Ettmayer P, Hofmann MH, Gerstberger T, Gmachl M, et al. One Atom Makes All the Difference: Getting a Foot in the Door between SOS1 and KRAS. Journal of Medicinal Chemistry. 2021;64(10):6569-80.	Excluded (titles and abstracts reviewing)
1078	Sackstein P, Buechner G, Weinberg BA. Patient characteristics and survivaloutcomes in gastrointestinalcancers harboring RNF43 mutations or RSPO3 fusions: Aretrospective analysis. Journal of Clinical Oncology. 2021;39(3 SUPPL).	Excluded (titles and abstracts reviewing)
1079	Sahin IH, Klostergaard J. BRAF Mutations as Actionable Targets: A Paradigm Shift in the Management of Colorectal Cancer and Novel Avenues. JCO Oncol Pract. 2021;17(12):723-30.	Excluded (titles and abstracts reviewing)
1080	Saizul Z, Siti-Azrin AH, Zakaria AD, Hassan A, Abdul Rahman WFW, Jalil NAC. BRAF V600E and Mismatch Repair Proteins Expression in Sporadic Young-onset Colorectal Cancer in Kelantan, Malaysia. Oman Med J. 2021;36(4):e284.	Excluded (titles and abstracts reviewing)
1081	Sinicrope FA, Chakrabarti S, Laurent-Puig P, Huebner L, Smyrk TC, Tabernero J, et al. Prognostic variables in low and high risk stage III colon cancers treated in two adjuvant chemotherapy trials. European journal of cancer (Oxford, England : 1990). 2021;144:101‐12.	Excluded (full-text reviewing: duplicate trial)
1082	Song J, Kataoka K, Yamada T, Shiozawa M, Sonoyama T, Beppu N, et al. The impact of molecular profile on the lymphatic spread pattern in stage III colon cancer. Cancer Science. 2021;112(4):1545-55.	Excluded (titles and abstracts reviewing)
1083	Stasik S, Mende M, Schuster C, Mahler S, Aust D, Tannapfel A, et al. Sensitive Quantification of Cell-Free Tumor DNA for Early Detection of Recurrence in Colorectal Cancer. Frontiers in Genetics. 2021;12.	Excluded (titles and abstracts reviewing)
1084	Suenaga M, Schirripa M, Cao S, Zhang W, Cremolini C, Lonardi S, et al. Clinical significance of enterocyte-specific gene polymorphisms as candidate markers of oxaliplatin-based treatment for metastatic colorectal cancer. Pharmacogenomics Journal. 2021;21(3):285-95.	Excluded (titles and abstracts reviewing)
1085	Sui Q, Peng J, Han K, Lin J, Zhang R, Ou Q, et al. Voltage-gated sodium channel Na(v)1.5 promotes tumor progression and enhances chemosensitivity to 5-fluorouracil in colorectal cancer. Cancer Lett. 2021;500:119-31.	Excluded (titles and abstracts reviewing)
1086	Sveen A, Johannessen B, Eilertsen IA, Røsok BI, Gulla M, Eide PW, et al. The expressed mutational landscape of microsatellite stable colorectal cancers. Genome Medicine. 2021;13(1).	Excluded (titles and abstracts reviewing)
1087	Toh JWT, Mahajan H, Chapuis P, Spring K. Current status on microsatellite instability, prognosis and adjuvant therapy in colon cancer: A nationwide survey of medical oncologists, colorectal surgeons and gastrointestinal pathologists. Cancer Reports. 2021;4(1).	Excluded (titles and abstracts reviewing)
1088	Torio H, Rodríguez I, Molina H, Romero BA, Rojas A, Zárate R, et al. Detección de mutaciones del Gen KRAS en pacientes paraguayos con cáncer colorrectal. Anales de la Facultad de Ciencias Médicas (Asunción). 2021;54(3):33-40.	Excluded (titles and abstracts reviewing)
1089	Valenzuela G, Canepa J, Simonetti C, Solo de Zaldívar L, Marcelain K, González-Montero J. Consensus molecular subtypes of colorectal cancer in clinical practice: A translational approach. World J Clin Oncol. 2021;12(11):1000-8.	Excluded (titles and abstracts reviewing)
1090	Vonka V, Hirsch I. PROPHYLACTIC VACCINES AGAINST CANCERS OF NON-INFECTIOUS ORIGIN: A DREAM OR A REAL POSSIBILITY? Central European Journal of Public Health. 2021;29(4):247-58.	Excluded (titles and abstracts reviewing)
1091	Voron T, Karoui M, Lo Dico R, Malicot KL, Espin E, Cianchi F, et al. Impact of laparoscopy on oncological outcomes after colectomy for stage III colon cancer: A post-hoc multivariate analysis from PETACC8 European randomized clinical trial. Dig Liver Dis. 2021;53(8):1034-40.	Excluded (full-text reviewing: duplicate trial)
1092	Xie IY, Tamblyn L, Ng K, Flores-Figueroa E, Wilson JM, Jang GH, et al. Establishment of a novel living biobank of patient-derived pancreatic cancer organoids with genomic and drug response characterization. Cancer Research. 2021;81(22 SUPPL).	Excluded (titles and abstracts reviewing)
1093	Yamamoto S, Kinugasa H, Hirai M, Terasawa H, Yasutomi E, Oka S, et al. Heterogeneous distribution of Fusobacterium nucleatum in the progression of colorectal cancer. Journal of Gastroenterology and Hepatology (Australia). 2021;36(7):1869-76.	Excluded (titles and abstracts reviewing)
1094	Yamamoto Y, Tsukada Y, Kuwata T, Kojima M, Hiraoka Y, Taniguchi H, et al. Evaluating the clinical utility of universal screening to identify Lynch syndrome in stage III/IIIcolorectal cancer patients: Aprospective observational study inJapan. Journal of Clinical Oncology. 2021;39(3 SUPPL).	Excluded (titles and abstracts reviewing)
1095	Yoon L, Loretta D, Sharad K. The p53-caspase-2 axis in the cell cycle and DNA damage response. Experimental and Molecular Medicine. 2021;53:1-11.	Excluded (titles and abstracts reviewing)
1096	Zhou P, Goffredo P, Ginader T, Thompson D, Hrabe J, Gribovskaja-Rupp I, et al. Impact of KRAS status on tumor response and survival after neoadjuvant treatment of locally advanced rectal cancer. Journal of Surgical Oncology. 2021;123(1):278-85.	Excluded (titles and abstracts reviewing)
1097	Zhuang Y, Wang H, Jiang D, Li Y, Feng L, Tian C, et al. Multi gene mutation signatures in colorectal cancer patients: predict for the diagnosis, pathological classification, staging and prognosis. BMC Cancer. 2021;21(1):380.	Excluded (titles and abstracts reviewing)
1098	Impact of microsatellite status in early-onset colonic cancer. Br J Surg. 2022;109(7):632-6.	Excluded (titles and abstracts reviewing)
1099	A JS, Jin HY, Jong-Hwan K, Jeong-Hwan K, Seon-Kyu K, Sung KY, et al. Genomic and transcriptomic analysis of Korean colorectal cancer patients. Genes and Genomics. 2022;44(8):967-79.	Excluded (titles and abstracts reviewing)
1100	Ali IH, Abdel-Mohsen HT, Mounier MM, Abo-Elfadl MT, El Kerdawy AM, Ghannam IAY. Design, synthesis and anticancer activity of novel 2-arylbenzimidazole/2-thiopyrimidines and 2-thioquinazolin-4(3<i>H</i>)-ones conjugates as targeted RAF and VEGFR-2 kinases inhibitors. Bioorganic Chemistry. 2022;126.	Excluded (titles and abstracts reviewing)
1101	Aparicio J, Virgili Manrique AC, Capdevila J, Muñoz Boza F, Galván P, Richart P, et al. Randomized phase II trial of FOLFIRI-panitumumab compared with FOLFIRI alone in patients with RAS wild-type circulating tumor DNA metastatic colorectal cancer beyond progression to first-line FOLFOX-panitumumab: the BEYOND study (GEMCAD 17-01). Clinical & translational oncology. 2022;24(11):2155‐65.	Excluded (titles and abstracts reviewing)
1102	Aparicio J, Virgili Manrique AC, Capdevila J, Muñoz Boza F, Galván P, Richart P, et al. Randomized phase II trial of FOLFIRI-panitumumab compared with FOLFIRI alone in patients with RAS wild-type circulating tumor DNA metastatic colorectal cancer beyond progression to first-line FOLFOX-panitumumab: the BEYOND study (GEMCAD 17-01). Clinical & translational oncology. 2022;24(11):2155‐65.	Excluded (titles and abstracts reviewing)
1103	Bai Y, Yi P, Li F, Hu J, Pan H. Penipentenone A and brefeldin A derivatives potently inhibit KRAS mutant cancer cells from an endophytic fungus Penicillium brefeldianum F4a. Phytochemistry. 2022;200.	Excluded (titles and abstracts reviewing)
1104	Benmokhtar S, Laraqui A, El Boukhrissi F, Hilali F, Bajjou T, Jafari M, et al. Clinical Significance of Somatic Mutations in RAS/RAF/MAPK Signaling Pathway in Moroccan and North African Colorectal Cancer Patients. Asian Pacific journal of cancer prevention : APJCP. 2022;23(11):3725-33.	Excluded (titles and abstracts reviewing)
1105	Bian Y, Alem D, Beato F, Hogenson TL, Yang X, Jiang K, et al. Development of SOS1 Inhibitor-Based Degraders to Target KRAS-Mutant Colorectal Cancer. Journal of Medicinal Chemistry. 2022;65(24):16432-50.	Excluded (titles and abstracts reviewing)
1106	Boku S, Satake H, Ohta T, Mitani S, Kawakami K, Matsumoto T, et al. 440TiP TRESBIEN (OGSG 2101): Encorafenib, binimetinib and cetuximab for early relapse stage II/III BRAF V600E-mutated CRC. Annals of Oncology. 2022;33:S735-S6.	Excluded (titles and abstracts reviewing)
1107	Boku S, Satake H, Ohta T, Mitani S, Kawakami K, Suzuki Y, et al. TRESBIEN (OGSG 2101): encorafenib, binimetinib and cetuximab for early recurrent stage II/III BRAF V600E-mutated colorectal cancer. Future Oncol. 2022;18(38):4153-60.	Excluded (full-text reviewing: prognostic data not reported)
1108	Brown LC, Fisher D, Adams R, Seligmann J, Seymour M, Kaplan R, et al. Efficacy and Mechanism Evaluation. Molecular selection of therapy in metastatic colorectal cancer: the FOCUS4 molecularly stratified RCT. Southampton (UK): National Institute for Health and Care Research	Excluded (titles and abstracts reviewing)
1109	Brown LC, Graham J, Fisher D, Adams R, Seligmann J, Seymour M, et al. Experiences of running a stratified medicine adaptive platform trial: Challenges and lessons learned from 10 years of the FOCUS4 trial in metastatic colorectal cancer. Clin Trials. 2022;19(2):146-57.	Excluded (titles and abstracts reviewing)
1110	Cai J, Jiang H, Li S, Yan X, Wang M, Li N, et al. The Landscape of Actionable Genomic Alterations by Next-Generation Sequencing in Tumor Tissue Versus Circulating Tumor DNA in Chinese Patients With Non-Small Cell Lung Cancer. Frontiers in Oncology. 2022;11.	Excluded (titles and abstracts reviewing)
1111	Caldas AMDC, Nunes WA, Taboada RG, Cesca MG, Germano JN, Riechelmann RSP. Loss of CDX2 and high COX2 (PTGS2) expression in stage IV colorectal cancer. Annals of Oncology. 2022;33:S697.	Excluded (titles and abstracts reviewing)
1112	Calvo-López T, Paz-Cabezas M, Llovet P, Ibañez MD, Sastre J, Alonso-Orduña V, et al. Association of miR-21 and miR-335 to microsatellite instability and prognosis in stage III colorectal cancer. Cancer Biomarkers. 2022;34(2):201-10.	Excluded (titles and abstracts reviewing)
1113	Chen K, Wang H, Collins G, Hollands E, Law IYJ, Toh JWT. Current Perspectives on the Importance of Pathological Features in Prognostication and Guidance of Adjuvant Chemotherapy in Colon Cancer. Current Oncology. 2022;29(3):1370-89.	Excluded (titles and abstracts reviewing)
1114	Chen PC, Yeh YM, Lin BW, Chan RH, Su PF, Liu YC, et al. A Prediction Model for Tumor Recurrence in Stage II-III Colorectal Cancer Patients: From a Machine Learning Model to Genomic Profiling. Biomedicines. 2022;10(2).	Excluded (titles and abstracts reviewing)
1115	Chiang SF, Huang HH, Tsai WS, Chin-Ming Tan B, Yang CY, Huang PJ, et al. Comprehensive functional genomic analyses link APC somatic mutation and mRNA-miRNA networks to the clinical outcome of stage-III colorectal cancer patients. Biomedical Journal. 2022;45(2):347-60.	Excluded (titles and abstracts reviewing)
1116	Choi M, Han DH, Choi JS, Choi GH. Can the presence of KRAS mutations guide the type of liver resection during simultaneous resection of colorectal liver metastasis? Annals of Hepato-Biliary-Pancreatic Surgery. 2022;26(2):125-32.	Excluded (titles and abstracts reviewing)
1117	Craig SN, Baxter M, Chapagai D, Stafford JM, Nurmemmedov E, Altomare D, et al. Structure-activity and mechanistic studies of non-peptidic inhibitors of the PLK1 polo box domain identified through REPLACE. European Journal of Medicinal Chemistry. 2022;227.	Excluded (titles and abstracts reviewing)
1118	Crimì F, Zanon C, Cabrelle G, Luong KD, Albertoni L, Bao QR, et al. Contrast-Enhanced CT Texture Analysis in Colon Cancer: Correlation with Genetic Markers. Tomography (Ann Arbor, Mich). 2022;8(5):2193-201.	Excluded (titles and abstracts reviewing)
1119	Datta B, Paul D, Dey T, Pal S, Rakshit T. Importance of Extracellular Vesicle Derived RNAs as Critical Colorectal Cancer Biomarkers. ACS Bio Med Chem Au. 2022;2(3):222-35.	Excluded (titles and abstracts reviewing)
1120	Day D, Starus A, Lamik A, Sieber O, Begbie S, Bonaventura A, et al. Tumour naïve circulating tumour DNA (ctDNA) analysis in patients (pts) with resected colorectal cancer (CRC) in the phase III ASCOLT trial. Annals of Oncology. 2022;33:S710.	Excluded (titles and abstracts reviewing)
1121	Day D, Starus A, Sieber O, Prasse D, Lamik A, Fredebohm J, et al. Circulating-tumour DNA (ctDNA) detection using an ultra-sensitive next generation sequencing (NGS)-based assay in patients with resected colorectal cancer (CRC) in the phase III ASCOLT trial. Asia-Pacific journal of clinical oncology. 2022;18:120‐1.	Excluded (titles and abstracts reviewing)
1122	Day D, Starus A, Sieber O, Prasse D, Lamik A, Fredebohm J, et al. P-94 Circulating-tumour DNA (ctDNA) detection using an ultra-sensitive next generation sequencing (NGS)-based assay in patients with resected colorectal cancer (CRC) in the phase III ASCOLT trial. Annals of oncology. 2022;33:S282‐S3.	Excluded (titles and abstracts reviewing)
1123	Duan Z, Zhang Y, Tang Y, Gao R, Bao J, Liang B. Adjuvant therapy for periampullary carcinoma and the significance of histopathological typing: A systematic review. Translational Oncology. 2022;20.	Excluded (titles and abstracts reviewing)
1124	El Agy F, El Bardai S, Bouguenouch L, Lahmidani N, El Abkari M, Benjelloun EB, et al. Prognostic Impact of Tumor Budding on Moroccan Colon Cancer Patients. Int J Surg Oncol. 2022;2022:9334570.	Excluded (titles and abstracts reviewing)
1125	Eriksen M, Pfeiffer P, Rohrberg KS, Yde CW, Petersen LN, Poulsen L, et al. A phase II study of daily encorafenib in combination with biweekly cetuximab in patients with BRAF V600E mutated metastatic colorectal cancer: the NEW BEACON study. BMC Cancer. 2022;22(1):1321.	Excluded (full-text reviewing: prognostic data not reported)
1126	Esposti DL, Sangiorgi D, Andretta M, Bacca M, Barbieri A, Bartolini F, et al. ESTIMATION OF METASTATIC COLORECTAL CANCER PATIENTS CARRYING BRAF MUTATION POTENTIALLY ELIGIBLE TO TARGETED THERAPY: A REAL-WORLD EVIDENCE STUDY IN ITALY. Value in Health. 2022;25(1):S1-S.	Excluded (titles and abstracts reviewing)
1127	Essa AF, El-Hawary SS, Emam SE, Kubacy TM, El-Khrisy EE-DAM, Younis IY, et al. Characterization of undescribed melanoma inhibitors from <i>Euphorbia mauritanica</i> L. cultivated in Egypt targeting BRAF<SUP>V600E</SUP> and MEK 1 kinases <i>via in</i>-<i>silico</i> study and ADME prediction. Phytochemistry. 2022;198.	Excluded (titles and abstracts reviewing)
1128	Farchoukh LF, Celebrezze J, Medich D, Cunningham K, Holder-Murray J, Holtzman M, et al. DNA Mismatch Repair-deficient Rectal Cancer Is Frequently Associated With Lynch Syndrome and With Poor Response to Neoadjuvant Therapy. American Journal of Surgical Pathology. 2022;46(9):1260-8.	Excluded (titles and abstracts reviewing)
1129	Flanagan DJ, Amirkhah R, Vincent DF, Gundaz N, Gentaz P, Cammareri P, et al. Epithelial TGFβ engages growth-factor signalling to circumvent apoptosis and drive intestinal tumourigenesis with aggressive features. Nature Communications. 2022;13(1).	Excluded (titles and abstracts reviewing)
1130	Foppa C, Tamburello S, Maroli A, Carvello M, Poliani L, Laghi L, et al. Early age of onset is an independent predictor for worse disease-free survival in sporadic rectal cancer patients. A comparative analysis of 980 consecutive patients. European Journal of Surgical Oncology. 2022;48(4):857-63.	Excluded (titles and abstracts reviewing)
1131	Formica V, Sera F, Cremolini C, Riondino S, Morelli C, Arkenau HT, et al. KRAS and BRAF Mutations in Stage II and III Colon Cancer: A Systematic Review and Meta-Analysis. Journal of the National Cancer Institute. 2022;114(4):517-27.	Excluded (titles and abstracts reviewing)
1132	Frias-Gomes C, Sousa AC, Rolim I, Henriques AR, Branco F, Janeiro A, et al. Phenotype-Genotype Correlation in Colorectal Cancer: A Real-Life Study. GE Port J Gastroenterol. 2022;29(1):13-21.	Excluded (titles and abstracts reviewing)
1133	Garcia P, Hartman D, Pai R. CD8+ T cell Density but not Mismatch Repair Protein Expression is an Independent Predictor of Survival in Colonic Adenocarcinoma with Mucinous Differentiation. Modern Pathology. 2022;35(SUPPL 2):455-6.	Excluded (titles and abstracts reviewing)
1134	Ge S, Cheng D, Zhang X, Xu T, Wang Z, Dong F, et al. Using genotype to assist clinical surveillance: a retrospective study of Chinese familial adenomatous polyposis patients. American Journal of Cancer Research. 2022;12(9):4254-66.	Excluded (titles and abstracts reviewing)
1135	Goffredo P, Mott S, Yuval JB, Feferman Y, Nash GM, Vauthey NJ, et al. CONDITIONAL SURVIVAL AFTER CURATIVE COLECTOMY: IMPACT OF LATERALITY, MSI, AND KRAS STATUS. Diseases of the Colon and Rectum. 2022;65(5):98-9.	Excluded (titles and abstracts reviewing)
1136	Gomaa HAM, Shaker ME, Alzarea SI, Hendawy OM, Mohamed FAM, Gouda AM, et al. Optimization and SAR investigation of novel 2,3-dihydropyrazino 1,2-<i>a</i> indole-1,4-dione derivatives as EGFR and BRAF<SUP>V600E</SUP> dual inhibitors with potent antiproliferative and antioxidant activities. Bioorganic Chemistry. 2022;120.	Excluded (titles and abstracts reviewing)
1137	Grancher A, Beaussire L, Manfredi S, Le Malicot K, Dutherage M, Verdier V, et al. Postoperative circulating tumor DNA detection is associated with the risk of recurrence in patients resected for a stage II colorectal cancer. Frontiers in Oncology. 2022;12.	Excluded (titles and abstracts reviewing)
1138	Guo M, He S, Cheng J, Li Y, Dong G, Sheng C. Hydrophobic Tagging-Induced Degradation of PDEδ in Colon Cancer Cells. Acs Medicinal Chemistry Letters. 2022;13(2):298-303.	Excluded (titles and abstracts reviewing)
1139	Gupta P, Seavey C, Breen E, Kleiman DA, Kuhnen AH, Marcello PW, et al. WORSE SURVIVAL FOR SELECT STAGE II VS STAGE III RECTAL CANCERS IN TWO LARGE NATIONAL DATABASES. Diseases of the Colon and Rectum. 2022;65(5):229-30.	Excluded (titles and abstracts reviewing)
1140	Hallermayr A, Steinke-Lange V, Benet-Pagès A, Rentsch M, Vogelsang H, De Wit M, et al. Validation of liquid biopsy hotspot assays for assessing recurrence and progression in colorectal cancer patients. European Journal of Human Genetics. 2022;30(SUPPL 1):386-7.	Excluded (titles and abstracts reviewing)
1141	Harrold E, Solter M, Walch HS, Chatila WK, Keane F, Lumish MA, et al. Functional impact of somatic mutations in early-onset (EO) versus average onset (AO) microsatellite stable (MSS) stage III colorectal cancer (CRC). Journal of Clinical Oncology. 2022;40(16).	Excluded (titles and abstracts reviewing)
1142	Holter S, Hall MJ, Hampel H, Jasperson K, Kupfer SS, Haidle JL, et al. Risk assessment and genetic counseling for Lynch syndrome - Practice resource of the National Society of Genetic Counselors and the Collaborative Group of the Americas on Inherited Gastrointestinal Cancer. Journal of Genetic Counseling. 2022;31(3):568-83.	Excluded (titles and abstracts reviewing)
1143	Hoorn ST, De Back TR, Sommeijer DW, Vermeulen L. Clinical Value of Consensus Molecular Subtypes in Colorectal Cancer: A Systematic Review and Meta-Analysis. Journal of the National Cancer Institute. 2022;114(4):503-16.	Excluded (titles and abstracts reviewing)
1144	Hou J, Mi X, Li X, Yang Y, Jiang X, Zhou Y, et al. Treatment of advanced rectal cancer with rectovaginal fistula through bevacizumab combined with FOLFIRI regimen: A case report and literature review. Journal of Jilin University Medicine Edition. 2022;48(3):790-5.	Excluded (titles and abstracts reviewing)
1145	Huang W, Chen Y, Chang W, Ren L, Tang W, Zheng P, et al. HER2 positivity as a biomarker for poor prognosis and unresponsiveness to anti-EGFR therapy in colorectal cancer. Journal of Cancer Research and Clinical Oncology. 2022;148(4):993-1002.	Excluded (titles and abstracts reviewing)
1146	Humberto Afanador C, Palacio KA, Isaza LF, Ahumada E, Ocampo CM, Muñetón CM. Caracterización molecular de pacientes con cáncer colorrectal. Biomédica. 2022;42(suppl 1):154-71.	Excluded (titles and abstracts reviewing)
1147	Ionescu A, Bilteanu L, Geicu OI, Iordache F, Stanca L, Pisoschi AM, et al. Multivariate Risk Analysis of RAS, BRAF and EGFR Mutations Allelic Frequency and Coexistence as Colorectal Cancer Predictive Biomarkers. Cancers (Basel). 2022;14(11).	Excluded (titles and abstracts reviewing)
1148	Ivona J, Marin G, Arnela R, Ingrid BL. THE IMPORTANCE OF MULTIMODALITY TREATMENT FOR METASTATIC COLORECTAL CANCER: A CASE REPORT. Libri Oncologici. 2022;50(SUPPL 1):66.	Excluded (titles and abstracts reviewing)
1149	Ji CY, Choi J, Kim JW, Reum LA, Lee Y, Jin CW, et al. Comparison of the Data of a Next-Generation Sequencing Panel from K-MASTER Project with that of Orthogonal Methods for Detecting Targetable Genetic Alterations. Cancer Research and Treatment. 2022;54(1):30-9.	Excluded (titles and abstracts reviewing)
1150	JCOG2014: randomized phase III study of bi-weekly trifluridine/tipiracil plus bevacizumab vs trifluridine/tipiracil alone for chemorefractory metastatic colorectal cancer (https://trialsearch.who.int/Trial2.aspx?TrialID=JPRN-jRCTs031210544)	Excluded (titles and abstracts reviewing)
1151	Jin HY, Yoo SY, Lee JA, Wen X, Kim Y, Park HE, et al. Combinatory statuses of tumor stromal percentage and tumor infiltrating lymphocytes as prognostic factors in stage III colorectal cancers. Journal of Gastroenterology and Hepatology (Australia). 2022;37(3):551-7.	Excluded (titles and abstracts reviewing)
1152	Jung P, Horst D, Kirchner T, Klauschen F, Neumann J. AURKA is a prognostic biomarker for good overall survival in stage II colorectal cancer patients. Pathology Research and Practice. 2022;235.	Excluded (titles and abstracts reviewing)
1153	Kagawa H, Hatakeyama K, Shiomi A, Hino H, Manabe S, Yamaoka Y, et al. Consensus molecular subtyping improves the clinical usefulness of canonical tumor markers for colorectal cancer. Biomedical Research (Japan). 2022;43(6):201-9.	Excluded (titles and abstracts reviewing)
1154	Kim CH. Molecular analyses of peritoneal metastasis from colorectal cancer. Journal of the Korean Medical Association. 2022;65(9):586-93.	Excluded (titles and abstracts reviewing)
1155	Kim Y, Nam-Yun C, GyeongHoon K. Prognostic and clinicopathological significance of Fusobacterium nucleatum in colorectal cancer: a systemic review and meta-analysis. Journal of Pathology and Translational Medicine. 2022;56(3):144-51.	Excluded (titles and abstracts reviewing)
1156	Kisiel JB, Gagrat ZD, Krockenberger M, Bhattacharya A, Bourne BL, Leduc CM, et al. Can second-generation multitarget stool DNA panels reliably detect colorectal cancer and advanced precancerous lesions? Journal of Clinical Oncology. 2022;40(4 SUPPL).	Excluded (titles and abstracts reviewing)
1157	Klute KA, Rothe M, Garrett-Mayer E, Mangat PK, Nazemzadeh R, Yost KJ, et al. Cobimetinib Plus Vemurafenib in Patients With Colorectal Cancer With BRAF Mutations: Results From the Targeted Agent and Profiling Utilization Registry (TAPUR) Study. JCO Precis Oncol. 2022;6:e2200191.	Excluded (titles and abstracts reviewing)
1158	Korphaisarn K, Sukhokanjanachusak K, Pongpaibul A, Chinswangwatanakul V, Akewanlop C. Loss of CDX-2 expression is an independent poor prognostic biomarker in patients with early-stage deficient mismatch repair colorectal cancer. Asia Pac J Clin Oncol. 2022;18(3):249-58.	Excluded (titles and abstracts reviewing)
1159	Li L, Liu J, Yang Z, Zhao H, Deng B, Ren Y, et al. Discovery of Thieno 2,3-d pyrimidine-based KRAS G 12D inhibitors as potential anticancer agents via combinatorial virtual screening. European Journal of Medicinal Chemistry. 2022;233.	Excluded (titles and abstracts reviewing)
1160	Li R, Zhang C, Du K, Dan H, Ding R, Cai Z, et al. Analysis of Prognostic Factors of Rectal Cancer and Construction of a Prognostic Prediction Model Based on Bayesian Network. Frontiers in Public Health. 2022;10.	Excluded (titles and abstracts reviewing)
1161	Li X, Jonnagaddala J, Yang S, Zhang H, Xu XS. A retrospective analysis using deep-learning models for prediction of survival outcome and benefit of adjuvant chemotherapy in stage II/III colorectal cancer. Journal of Cancer Research and Clinical Oncology. 2022;148(8):1955-63.	Excluded (titles and abstracts reviewing)
1162	Liu M, Xu X, Yu Y, Liu T. Clinical and prognostic features of BRAF V600E-mutant resectable colorectal cancer: A single-center retrospective analysis of Chinese patients. Journal of Clinical Oncology. 2022;40(16).	Excluded (titles and abstracts reviewing)
1163	Liu Z, Gu Y, Yu F, Zhou L, Cheng X, Jiang H, et al. The Number of Intraoperative Intestinal Venous Circulating Tumor Cells Is a Prognostic Factor for Colorectal Cancer Patients. Evid Based Complement Alternat Med. 2022;2022:4162354.	Excluded (titles and abstracts reviewing)
1164	Liu Z, Guo C, Dang Q, Wang L, Liu L, Weng S, et al. Integrative analysis from multi-center studies identities a consensus machine learning-derived lncRNA signature for stage II/III colorectal cancer. eBioMedicine. 2022;75.	Excluded (titles and abstracts reviewing)
1165	Mentrasti G, Cantini L, Zichi C, D'Ostilio N, Gelsomino F, Martinelli E, et al. Alarming Drop in Early Stage Colorectal Cancer Diagnoses After COVID-19 Outbreak: A Real-World Analysis from the Italian COVID-DELAY Study. Oncologist. 2022;27(9):e723-e30.	Excluded (titles and abstracts reviewing)
1166	Messaritakis I, Koulouridi A, Boukla E, Sfakianaki M, Vogiatzoglou K, Karagianni M, et al. Investigation of Microbial Translocation, TLR and VDR Gene Polymorphisms, and Recurrence Risk in Stage III Colorectal Cancer Patients. Cancers. 2022;14(18).	Excluded (titles and abstracts reviewing)
1167	Messaritakis I, Koulouridi A, Sfakianaki M, Vogiatzoglou K, Gouvas N, Tsiaousis I, et al. Evaluation of circulating tumor cells in stage III colorectal cancer patients under three or six months of adjuvant therapy. Journal of Clinical Oncology. 2022;40(16).	Excluded (titles and abstracts reviewing)
1168	Mizuho N, Dong W, Yee KS, Yee KS, Masanobu O. Genetic Alterations and Microenvironment that Drive Malignant Progression of Colorectal Cancer: Lessons from Mouse and Organoid Models. Journal of Cancer Prevention. 2022;27(1):1-6.	Excluded (titles and abstracts reviewing)
1169	Monforte-Gasque MP, Lázaro-Gallardo EM, Maroto-García E, Querol-Hernández AC, Lázaro-Castellano AM. Efectividad y seguridad del tratamiento con panitumumab en cáncer colorrectal metastásico. Revista de la OFIL. 2022;32(4):327-33.	Excluded (titles and abstracts reviewing)
1170	Morato O, Villamonte M, Sanchez-Velazquez P, Pueyo-Periz E, Grande L, Ielpo B, et al. <i>KRAS</i> Assessment Following ESMO Recommendations for Colorectal Liver Metastases. Is It Always Worth It? Healthcare. 2022;10(3).	Excluded (titles and abstracts reviewing)
1171	Morris VK, Parseghian CM, Escano M, Johnson B, Raghav KPS, Dasari A, et al. Phase I/II trial of encorafenib, cetuximab, and nivolumab in patients with microsatellite stable, BRAFV600E metastatic colorectal cancer. Journal of clinical oncology. 2022;40(4 SUPPL).	Excluded (titles and abstracts reviewing)
1172	Mullebrouck B, Colebunders J, Liegeois V, Janssens K, Peeters M, Van Damme N, et al. Stage II colorectal cancer (CRC): Does side matter? the role of biomarkers in the prognostic effect of the primary tumor location in stage II colorectal tumors. Acta Clinica Belgica. 2022;77:28.	Excluded (titles and abstracts reviewing)
1173	Nakamura Y, Tsukada Y, Murano T, Matsuhashi N, Shiozawa M, Kato T, et al. PS3-3 Post-operative genomic/epigenomic signatures of circulating tumor DNA and recurrence in colorectal cancer: COSMOS-CRC-01. Annals of Oncology. 2022;33:S465-S6.	Excluded (titles and abstracts reviewing)
1174	Ni S, Wang X, Chang J, Sun H, Weng W, Wang X, et al. Human Epidermal Growth Factor Receptor 2 Overexpression and Amplification in Patients With Colorectal Cancer: A Large-Scale Retrospective Study in Chinese Population. Frontiers in Oncology. 2022;12.	Excluded (titles and abstracts reviewing)
1175	O'Brien SJ, Scheurlen K, Rochet A, Fiechter C, Paas M, Pan J, et al. Increased Expression of Long Non-coding RNA H19 is Associated With Colon Cancer Recurrence. Journal of Surgical Research. 2022;269:59-68.	Excluded (titles and abstracts reviewing)
1176	Oki E, Ando K, Hisamatsu Y, Nakanishi R, Nakaji Y, Kudou K, et al. Plasma-informed minimal residual disease (MRD) assay: A multicenter prospective study in Japanese patients with stage II colorectal cancer. Journal of Clinical Oncology. 2022;40(4 SUPPL).	Excluded (titles and abstracts reviewing)
1177	Oki E, Ando K, Taniguchi H, Yoshino T, Mori M. Sustainable Clinical Development of Adjuvant Chemotherapy for Colon Cancer. Annals of Gastroenterological Surgery. 2022;6(1):37-45.	Excluded (titles and abstracts reviewing)
1178	Pai RK, Banerjee I, Shivji S, Jain S, Hartman D, Buchanan DD, et al. Quantitative Pathologic Analysis of Digitized Images of Colorectal Carcinoma Improves Prediction of Recurrence-Free Survival. Gastroenterology. 2022;163(6):1531-46.e8.	Excluded (titles and abstracts reviewing)
1179	Papasotiriou I, Pisanidou V, Beis G, Iliopoulos A, Apostolou P. P-189 Variant detection and personalized treatment in colorectal cancer. Annals of Oncology. 2022;33:S317.	Excluded (titles and abstracts reviewing)
1180	Parikh A, Li B, Lamarre N, Abraham A, Parzynski C, Vieira MC. THE IMPACT OF BRAF V600E MUTATION AND MICROSATELLITE INSTABILITY ON OVERALL SURVIVAL (OS) IN METASTATIC COLORECTAL CANCER (MCRC). Value in Health. 2022;25(7):S463-S.	Excluded (titles and abstracts reviewing)
1181	Park HA, Seibold P, Edelmann D, Benner A, Canzian F, Alwers E, et al. Validation of Genetic Markers Associated with Survival in Colorectal Cancer Patients Treated with Oxaliplatin-Based Chemotherapy. Cancer Epidemiology Biomarkers and Prevention. 2022;31(2):352-61.	Excluded (titles and abstracts reviewing)
1182	Park W, O’Connor CA, Bandlamudi C, Forman D, Chou JF, Umeda S, et al. Clinico-genomic Characterization of ATM and HRD in Pancreas Cancer: Application for Practice. Clinical Cancer Research. 2022;28(21):4782-92.	Excluded (titles and abstracts reviewing)
1183	Patel S, Othus M, Prieto V, Lowe M, Buchbinder E, Chen Y, et al. LBA6 Neoadjvuant versus adjuvant pembrolizumab for resected stage III-IV melanoma (SWOG S1801). Annals of Oncology. 2022;33:S1408.	Excluded (titles and abstracts reviewing)
1184	Peng X, Zhang T, Jia X, Wang T, Lin H, Li G, et al. Impact of a haplotype (composed of the APC, KRAS, and TP53 genes) on colorectal adenocarcinoma differentiation and patient prognosis. Cancer Genetics. 2022;268-269:115-23.	Excluded (titles and abstracts reviewing)
1185	Pośpiech M, Kolonko A, Nieszporek T, Kozak S, Kozaczka A, Karkoszka H, et al. Transplanted kidney loss during colorectal cancer chemotherapy: A case report. World Journal of Clinical Cases. 2022;10(19):6647-55.	Excluded (titles and abstracts reviewing)
1186	Pretzsch E, Heinemann V, Stintzing S, Bender A, Chen S, Holch JW, et al. EMT-Related Genes Have No Prognostic Relevance in Metastatic Colorectal Cancer as Opposed to Stage II/III: Analysis of the Randomised, Phase III Trial FIRE-3 (AIO KRK 0306; FIRE-3). Cancers. 2022;14(22).	Excluded (titles and abstracts reviewing)
1187	Rahiminejad S, Maurya MR, Mukund K, Subramaniam S. Modular and mechanistic changes across stages of colorectal cancer. BMC Cancer. 2022;22(1):436.	Excluded (titles and abstracts reviewing)
1188	Ren H, Bösch F, Pretzsch E, Jacob S, Westphalen CB, Holch JW, et al. Identification of an EMT-related Gene Signature Predicting Recurrence in Stage II/III Colorectal Cancer A Retrospective Study in 1780 Patients. Annals of Surgery. 2022;276(5):897-904.	Excluded (titles and abstracts reviewing)
1189	Roberto M, Arrivi G, Pilozzi E, Montori A, Balducci G, Mercantini P, et al. The Potential Role of Genomic Signature in Stage II Relapsed Colorectal Cancer (CRC) Patients: A Mono-Institutional Study. Cancer Management and Research. 2022;14:1353-69.	Excluded (titles and abstracts reviewing)
1190	Robles J, Pintado-Berninches L, Boukich I, Escudero B, de los Rios V, Bartolomé RA, et al. A prognostic six-gene expression risk-score derived from proteomic profiling of the metastatic colorectal cancer secretome. Journal of Pathology: Clinical Research. 2022;8(6):495-508.	Excluded (titles and abstracts reviewing)
1191	Rogers JE, Woodard TL, Gonzalez GMN, Dasari A, Johnson B, Morris VK, et al. Colorectal cancer during pregnancy or postpartum: Case series and literature review. Obstetric Medicine. 2022;15(2):118-24.	Excluded (titles and abstracts reviewing)
1192	Sabella G, Centonze G, Grillo F, Lagano V, Garzone G, Filugelli M, et al. Ordinary Colorectal Carcinoma Expressing Synaptophysin (OCCES): Clinicopathological Prognostic Factors and Molecular Analysis of a New Entity. Modern Pathology. 2022;35(SUPPL 2):512-3.	Excluded (titles and abstracts reviewing)
1193	Saberzadeh-Ardestani B, Foster NR, Lee HE, Shi Q, Alberts SR, Smyrk TC, et al. Association of tumor-infiltrating lymphocytes with survival depends on primary tumor sidedness in stage III colon cancers (NCCTG N0147) [Alliance]. Annals of Oncology. 2022;33(11):1159-67.	Excluded (full-text reviewing: duplicate trial)
1194	Scott AJ, Basu Mallick A, Dotan E, Cohen SJ, Gold PJ, Hochster HS, et al. A Phase II Study Investigating Cabozantinib in Patients with Refractory Metastatic Colorectal Cancer (AGICC 17CRC01). Cancer Res Commun. 2022;2(10):1188-96.	Excluded (titles and abstracts reviewing)
1195	Scott P, Prizment A, Bhattacharya R, Blankenheim Z, Pankratz N, Starr T, et al. The oncogenic mutation BRAF-V600E is associated with colorectal cancers expressing low levels of CFTR mRNA. Cancer Research. 2022;82(23).	Excluded (titles and abstracts reviewing)
1196	Seligmann JF, Domingo E, Fisher D, Elliott F, Brown LC, Seymour MT, et al. The clinical relevance of tumor RAS/TP53 dual mutation in early and metastatic colorectal cancer (CRC). Journal of Clinical Oncology. 2022;40(16).	Excluded (titles and abstracts reviewing)
1197	Sinicrope FA, Shi Q, Catteau A, Poage GM, Zemla TJ, Mlecnik B, et al. Immunoscore Is Prognostic in Low-Risk and High-Risk Stage III Colon Carcinomas Treated With Adjuvant Infusional Fluorouracil, Leucovorin, and Oxaliplatin in a Phase III Trial. JCO precision oncology. 2022;6:e2200010.	Excluded (full-text reviewing: duplicate trial)
1198	Siu DHW, Ali A, Tjokrowidjaja A, De Silva M, Lee J, Clingan PR, et al. Clinical and molecular profile of young adults with early-onset colorectal cancer: Experience from four Australian tertiary centers. Asia-Pacific Journal of Clinical Oncology. 2022;18(6):660-8.	Excluded (titles and abstracts reviewing)
1199	Sorah JD, Moore DT, Reilley MJ, Salem ME, Triglianos T, Sanoff HK, et al. Phase II Single-Arm Study of Palbociclib and Cetuximab Rechallenge in Patients with KRAS/NRAS/BRAF Wild-Type Colorectal Cancer. Oncologist. 2022;27(12):1006-e930.	Excluded (titles and abstracts reviewing)
1200	Sougklakos I, Athanasiadis E, Boukovinas I, Karamouzis M, Koutras A, Papakotoulas P, et al. Treatment pathways and associated costs of metastatic colorectal cancer in Greece. Cost Effectiveness and Resource Allocation. 2022;20(1).	Excluded (titles and abstracts reviewing)
1201	Suboch E, Smirnov S, Tur A, Gremza K, Medved A, Efremov N, et al. Circulating tumor DNA in stage II and III colorectal cancer patients: quantative and qualitative characteristics. Colorectal disease. 2022;24:271.	Excluded (titles and abstracts reviewing)
1202	Sun Y, He X, Hu J. AN OMNIBUS TEST FOR DETECTION OF SUBGROUP TREATMENT EFFECTS VIA DATA PARTITIONING. Ann Appl Stat. 2022;16(4):2266-78.	Excluded (titles and abstracts reviewing)
1203	Sungwon J, Lyul LJ, won KT, Jongmin L, Sik YY, Yeon LK, et al. Molecular characterization of dysplasia-initiated colorectal cancer with assessing matched tumor and dysplasia samples. Annals of Coloproctolgy. 2022;38(1):72-81.	Excluded (titles and abstracts reviewing)
1204	Symonds L, Yu M, Zhang Y, Ou FS, Zemla TJ, Carter K, et al. Evaluation of methylated DCR1 as a biomarker for response to adjuvant irinotecan-based therapy in stage III colon cancer: cancer and leukaemia Group B 89803 (Alliance). Epigenetics. 2022;17(12):1715-25.	Excluded (full-text reviewing: duplicate trial)
1205	Tao H, Shen M, Zhang X, Wang M, Wu Y, Sun H, et al. A study of gene variation in All-RAS wild-type metastatic colorectal cancer and its correlation with cetuximab. J Gastrointest Oncol. 2022;13(6):3009-24.	Excluded (titles and abstracts reviewing)
1206	Tournier B, Aucagne R, Truntzer C, Fournier C, Ghiringhelli F, Chapusot C, et al. Integrative Clinical and DNA Methylation Analyses in a Population-Based Cohort Identifies CDH17 and LRP2 as Risk Recurrence Factors in Stage II Colon Cancer. Cancers (Basel). 2022;15(1).	Excluded (titles and abstracts reviewing)
1207	Tran CG, Goffredo P, Mott SL, Hart A, You YN, Vauthey JN, et al. The impact of KRAS mutation, microsatellite instability, and tumor laterality on the prognosis of nonmetastatic colon cancer. Surgery. 2022;171(3):657-65.	Excluded (titles and abstracts reviewing)
1208	Tsukada Y, Matsuhashi N, Murano T, Shiozawa M, Kato T, Oki E, et al. Impact of postoperative integrated genomic and epigenomic signatures of circulating tumor DNA (ctDNA) on recurrence in resected colorectal cancer: Initial report of a prospective ctDNA monitoring study COSMOS-CRC-01. Journal of Clinical Oncology. 2022;40(4 SUPPL).	Excluded (titles and abstracts reviewing)
1209	Ueda K, Yamada T, Ohta R, Matsuda A, Sonoda H, Kuriyama S, et al. BRAF V600E mutations in right-side colon cancer: Heterogeneity detected by liquid biopsy. Eur J Surg Oncol. 2022;48(6):1375-83.	Excluded (titles and abstracts reviewing)
1210	Viñal D, Martinez-Perez D, Martínez-Recio S, Ruiz I, Bou DJ, Peña J, et al. Clinicopathological characteristics and outcomes of patients with deficient mismatch repair colorectal cancer. Journal of Clinical Oncology. 2022;40(4 SUPPL).	Excluded (titles and abstracts reviewing)
1211	Williams CB, Guin S, Elsey R, Meißner T, Xu B, Sun Y, et al. Landscape of tumor genetic testing and targeted therapies over an eight-year span in a rural population. Journal of Clinical Oncology. 2022;40(16).	Excluded (titles and abstracts reviewing)
1212	Wu B, Yang J, Qin Z, Yang H, Shao J, Shang Y. Prognosis prediction of stage IV colorectal cancer patients by mRNA transcriptional profile. Cancer Med. 2022;11(24):4900-12.	Excluded (titles and abstracts reviewing)
1213	Xu H, Chen H, Hu J, Xiong Z, Li D, Wang S, et al. Feasibility of quantification based on novel evaluation with stool DNA and fecal immunochemical test for colorectal cancer detection. BMC Gastroenterol. 2022;22(1):384.	Excluded (titles and abstracts reviewing)
1214	Yin J, Salem ME, Dixon JG, Jin Z, Cohen R, Degramont A, et al. Reevaluating Disease-Free Survival as an Endpoint vs Overall Survival in Stage III Adjuvant Colon Cancer Trials. Journal of the National Cancer Institute. 2022;114(1):60-7.	Excluded (titles and abstracts reviewing)
1215	Zanon C, Cabrelle G, Luong KD, Pepe A, Crimi F, Quaia E. Contrast-enhanced computed tomography texture analysis in colon cancer: correlation with genetic markers. Insights into Imaging. 2022;14:372.	Excluded (titles and abstracts reviewing)
1216	Zelli V, Parisi A, Patruno L, Cannita K, Ficorella C, Luzi C, et al. Concurrent RAS and RAS/BRAF V600E Variants in Colorectal Cancer: More Frequent Than Expected? A Case Report. Frontiers in Oncology. 2022;12.	Excluded (titles and abstracts reviewing)
1217	Zhang W, Xu TT, An ZT, Wei LF, Gu C, Li H, et al. CCDC68 predicts poor prognosis in patients with colorectal cancer: a study based on TCGA data. Journal of Gastrointestinal Oncology. 2022;13(2):657-71.	Excluded (titles and abstracts reviewing)
1218	Zhang X, Lian XM, Gu XF, Liu Y, Feng CY, Li L, et al. Utilization of genetic biomarkers testing and its associated factors in advanced colorectal cancer patients in China: a nationwide multicenter clinical epidemiological study. Annals of Translational Medicine. 2022;10(6).	Excluded (titles and abstracts reviewing)
1219	Zhang X, Tao G, Zhao Y, Xing S, Jiang J, Liu B, et al. Molecular Hydrogen Inhibits Colorectal Cancer Growth via the AKT/SCD1 Signaling Pathway. BioMed Research International. 2022;2022.	Excluded (titles and abstracts reviewing)
1220	Zhang Y, Wu Z, Zhang B, Hu H, Zhang J, Chen Y, et al. Prognostic impact of high-risk factors and KRAS mutation in patients with stage II deficient mismatch repair colon cancer: a retrospective cohort study. Annals of Translational Medicine. 2022;10(12).	Excluded (titles and abstracts reviewing)
1221	Zhao H, Li L, Liu J, Mai R, Chen J, Chen J. Discovery of ARS-1620 analogs as KRas G12C inhibitors with high in vivo antitumor activity. Bioorganic Chemistry. 2022;121.	Excluded (titles and abstracts reviewing)
1222	Abada E, Jang H, Kim S, Abada O, Beydoun R. Medullary colonic carcinomas present with early-stage disease and do not express neuroendocrine markers by immunohistochemistry. Annals of Gastroenterology. 2023;36(3):321-6.	Excluded (titles and abstracts reviewing)
1223	Agustsson AS, Haraldsdottir S, Birgisson H, Ingason AB, Hreinsson JP, Bjornsson E. CLINICAL CHARACTERISTICS AND SURVIVAL BETWEEN PROXIMAL OR DISTAL COLORECTAL CANCER PATIENTS IN A NATIONWIDE COHORT. Gastroenterology. 2023;164(6):S-284.	Excluded (titles and abstracts reviewing)
1224	Ahn HM, Kim DW, Oh HJ, Kim HK, Lee HS, Lee TG, et al. Different oncological features of colorectal cancer codon-specific KRAS mutations: Not codon 13 but codon 12 have prognostic value. World J Gastroenterol. 2023;29(32):4883-99.	Excluded (titles and abstracts reviewing)
1225	Aoyama R, Hida K, Hasegawa S, Yamaguchi T, Manaka D, Kato S, et al. Long-term results of a phase 2 study of neoadjuvant chemotherapy with molecularly targeted agents for locally advanced rectal cancer. Int J Clin Oncol. 2023;28(3):392-9.	Excluded (full-text reviewing: neoadjuvant chemotherapy)
1226	Aparicio T, Henriques J, Svrcek M, Zaanan A, Manfredi S, Casadei Gardini A, et al. Genomic profiling of small bowel adenocarcinoma: A pooled analysis. Annals of Oncology. 2023;34:S456.	Excluded (titles and abstracts reviewing)
1227	Ardestani BS, Nelson GD, Segovia DI, Lim Y, Yan D, Shanmugam K, et al. Artificial intelligence-derived immune phenotypes for prediction of prognosis in patients with stage III colon cancer (NCCTG N0147; Alliance). Journal of Clinical Oncology. 2023;41(16):3542.	Excluded (titles and abstracts reviewing)
1228	Arora R, Linders JTM, Aci-Seche S, Verheyen T, Van Heerde E, Brehmer D, et al. Design, synthesis and characterisation of a novel type II B-RAF paradox breaker inhibitor. European Journal of Medicinal Chemistry. 2023;250.	Excluded (titles and abstracts reviewing)
1229	Arteaga Asensio PC, Bravo MV, Samir FL, Campo CF, Prieto Nieto MI. PERITONEAL CARCINOMATOSIS ON COLORECTAL CANCER A FIVE YEARS' EXPERIENCE IN A THIRD LEVEL SPANISH CENTER. European Journal of Surgical Oncology. 2023;49(2):e192.	Excluded (titles and abstracts reviewing)
1230	Asako K, Hayama T, Hashiguchi Y, Miyata T, Fukushima Y, Shimada R, et al. Prognostic Value of KRAS Exon-specific Mutations in Patients With Colorectal Cancer. Anticancer Res. 2023;43(4):1563-8.	Excluded (titles and abstracts reviewing)
1231	Aziret M, Eskiler GG, Çakar GÇ, Özkan AD, Ercan M, Bilir C, et al. Effect of the MiR-99b and MiR-135b on peritoneal carcinomatosis and liver metastasis in colorectal cancer. Clinics. 2023;78:100271-.	Excluded (titles and abstracts reviewing)
1232	Azzi G, Tavallai M, Aushev VN, Koyen Malashevich A, Botta GP, Tejani MA, et al. Using Tumor-Informed Circulating Tumor DNA (ctDNA)-Based Testing for Patients with Anal Squamous Cell Carcinoma. Oncologist. 2023;28(3):220-9.	Excluded (titles and abstracts reviewing)
1233	Barresi E, Baldanzi C, Roncetti M, Roggia M, Baglini E, Lepori I, et al. A cyanine-based NIR fluorescent Vemurafenib analog to probe BRAFV600E in cancer cells. European Journal of Medicinal Chemistry. 2023;256.	Excluded (titles and abstracts reviewing)
1234	Batsi Y, Antonopoulou G, Fotopoulou T, Koumaki K, Kritsi E, Potamitis C, et al. Design and Synthesis of Novel 2-Acetamido, 6-Carboxamide Substituted Benzothiazoles as Potential BRAFV600E Inhibitors - In vitro Evaluation of their Antiproliferative Activity. Chemmedchem. 2023;18(22).	Excluded (titles and abstracts reviewing)
1235	Cameselle-Garcia S, Fernandez MS, Fernández-Montes A, Cid NG, Llosa RA, Corderi MP, et al. P-221 Prediction of colon cancer recurrence based on proteomic biomarkers. Annals of Oncology. 2023;34:S94.	Excluded (titles and abstracts reviewing)
1236	Chen J, Chang X, Li X, Liu J, Wang N, Wu Y, et al. The heterogeneous impact of targeted therapy on the prognosis of stage III/IV colorectal cancer patients with different subtypes of TP53 mutations. Cancer Medicine. 2023;12(24):21920-32.	Excluded (titles and abstracts reviewing)
1237	Chen Z, Rehn M, Eichinger C, Majer I. BURDEN OF ILLNESS OF ADULT PATIENTS WITH METASTATIC COLORECTAL CANCER BEARING THE KRAS P.G12C MUTATION - A SYSTEMATIC LITERATURE REVIEW. Value in Health. 2023;26(6):S88-S.	Excluded (titles and abstracts reviewing)
1238	Choi SJ, Park JS, Baik H, An MS, Bae KB, Lee SS. Prognostic Value of Serum Neutrophil to Lymphocyte Ratio and SUVmax in Stage I and II Colon Cancer. Asian Pac J Cancer Prev. 2023;24(11):3837-44.	Excluded (titles and abstracts reviewing)
1239	Cohen SA, Fountzilas C, Sommerhalder D, Patel S, Benson A, He K, et al. COVALENT-102: A phase 1/1b dose finding study of BMF-219, an oral covalent menin inhibitor, in patients with metastatic non-small cell lung cancer (NSCLC), pancreatic cancer (PDAC), and colorectal cancer (CRC) with activating KRAS mutations. Molecular Cancer Research. 2023;21(5).	Excluded (titles and abstracts reviewing)
1240	Dienstmann R. Time to start testing KRAS and BRAF V600E mutations in stage III colon cancer? Not in routine care, yet in clinical trials. Annals of Oncology. 2023;34(11):962-3.	Excluded (titles and abstracts reviewing)
1241	Fadaly WAA, Nemr MTM, Zidan TH, Mohamed FEA, Abdelhakeem MM, Abu Jayab NN, et al. New 1,2,3-triazole/1,2,4-triazole hybrids linked to oxime moiety as nitric oxide donor selective COX-2, aromatase, B-RAF<SUP>V600E</SUP> and EGFR inhibitors celecoxib analogs: design, synthesis, anti-inflammatory/anti-proliferative activities, apoptosis and molecular modeling study. Journal of Enzyme Inhibition and …	Excluded (titles and abstracts reviewing)
1242	Gallegos-Arreola MP, Garibaldi-Ríos AF, Cruz-Sánchez JI, Figuera LE, Ronquillo-Carreón CA, Rosales-Reynoso MA, et al. Association of the rs8720 and rs12587 KRAS Gene Variants with Colorectal Cancer in a Mexican Population and Their Analysis In Silico. Cells. 2023;12(15).	Excluded (titles and abstracts reviewing)
1243	Garcia P, Hartman D, Choudry H, Pai RK. CD8+T-cell Density Is an Independent Predictor of Survival and Response to Adjuvant Chemotherapy in Stage III Colon Cancer. Applied Immunohistochemistry and Molecular Morphology. 2023;31(2):69-76.	Excluded (titles and abstracts reviewing)
1244	Gisder DM, Tischoff I, Christmann J, Feder I, Schlageter E, Wisser S, et al. Real-world data of early-onset colon cancer (early-onset CC) from the AIO colopredict plus (CPP) registry: Clinical and molecular characteristics, treatment and outcome. Annals of Oncology. 2023;34:S419.	Excluded (titles and abstracts reviewing)
1245	Grau L, Soucek R, Pujol MD. Resveratrol derivatives: Synthesis and their biological activities. European Journal of Medicinal Chemistry. 2023;246.	Excluded (titles and abstracts reviewing)
1246	Grinshpun A, Kustanovich A, Neiman D, Lehmann-Werman R, Zick A, Meir K, et al. A universal cell-free DNA approach for response prediction to preoperative chemoradiation in rectal cancer. International Journal of Cancer. 2023;152(7):1444-51.	Excluded (titles and abstracts reviewing)
1247	Gutierrez C, Ogino S, Meyerhardt JA, Iorgulescu JB. The Prevalence and Prognosis of Microsatellite Instability-High/Mismatch Repair-Deficient Colorectal Adenocarcinomas in the United States. JCO Precis Oncol. 2023;7:e2200179.	Excluded (titles and abstracts reviewing)
1248	Hagar FF, Abbas SH, Abdelhamid D, Gomaa HAM, Youssif BGM, Abdel-Aziz M. New 1,3,4-oxadiazole-chalcone/benzimidazole hybrids as potent antiproliferative agents. Archiv Der Pharmazie. 2023;356(2).	Excluded (titles and abstracts reviewing)
1249	Hamilton AC, Bannon FJ, Dunne PD, James J, McQuaid S, Gray RT, et al. Distinct Molecular Profiles of Sporadic Early-Onset Colorectal Cancer: A Population-Based Cohort and Systematic Review. Gastro Hep Adv. 2023;2(3):347-59.	Excluded (titles and abstracts reviewing)
1250	Hein D, Coughlin L, Poulides N, Koh A, Sanford N. Microbiome and genomic profiling in rectal adenocarcinoma. Cancer Research. 2023;83(7).	Excluded (titles and abstracts reviewing)
1251	Janssens K, Fransen E, Van Camp G, Prenen H, Op De Beeck K, Van Damme N, et al. A Belgian Population-Based Study Reveals Subgroups of Right-sided Colorectal Cancer with a Better Prognosis Compared to Left-sided Cancer. Oncologist. 2023;28(6):E331-E40.	Excluded (titles and abstracts reviewing)
1252	Joe S, Kim J, Lee J, Jeon J, Byeon I, Han S-W, et al. Epigenetic insights into colorectal cancer: comprehensive genome-wide DNA methylation profiling of 294 patients in Korea. BMB Reports. 2023;56(10):563-8.	Excluded (titles and abstracts reviewing)
1253	Johnson B, Haymaker C, Morris VK, Dasari A, Higbie VS, Shen JP, et al. A phase I/II trial of a CXCR1/2 inhibitor in combination with anti-PD-1 for circulating tumor DNA (ctDNA) positive & refractoryRAS-mutated microsatellite stable (MSS) colorectal cancer. Cancer Research. 2023;83(8).	Excluded (titles and abstracts reviewing)
1254	Jones GS, Bagga S, Sood P, Hariprasad E, Mangla B, Soni P, et al. Real World Use of Circulating Tumor DNA (CTDNA) in Colorectal Cancer (CRC): A Targeted Literature Review (TLR). Value in Health. 2023;26(6):S305-S6.	Excluded (titles and abstracts reviewing)
1255	Karki S, Sun W, Madan R, Lamsal K, Schmitt S, Godwin AK, et al. Microsatellite Instability with BRAF V600E Associated with Delayed Presentation but Poor Survival in Stage III Colorectal Cancer. Fortune J Health Sci. 2023;6(2):167-73.	Excluded (titles and abstracts reviewing)
1256	Kim J, Kim H. P-4 KRAS mutation and survival of rectal cancer in Korea between 2010 and 2015: Analysis of the Collaborative Stage Data of Korean Central Cancer Registry. Annals of Oncology. 2023;34:S15.	Excluded (titles and abstracts reviewing)
1257	Kim TW, Hwang SW, Kim KO, Cha JM, Joo YE, Cho YS. The Prognostic Utilities of DNA Mismatch Repair Status and KRAS and BRAF Mutation in Korean Colorectal Cancer Patients: The KASID Multicenter Study. Oncology (Switzerland). 2023;101(1):49-58.	Excluded (titles and abstracts reviewing)
1258	Kuriyama S, Yamada T, Sonoda H, Shinji S, Matsuda A, Yonaga K, et al. Detection of RAS mutations in colorectal cancer patients using DNA from extracellular vesicles. Cancer Research. 2023;83(7).	Excluded (titles and abstracts reviewing)
1259	Lander E, Rivero-Hinojosa S, Aushev V, Liu M, Jurdi A, Eng C. Tumor mutational signatures in early-onset versus average-onset colorectal cancer. Annals of Oncology. 2023;34:S170-S1.	Excluded (titles and abstracts reviewing)
1260	Lander EM, Rivero-Hinojosa S, Aushev VN, Izaguirre-Carbonell J, Jurdi A, Liu MC, et al. Genomic alterations associated with earlyonset and late-onset colorectal cancer. Cancer Research. 2023;83(7).	Excluded (titles and abstracts reviewing)
1261	Lander EM, Rivero-Hinojosa S, Aushev VN, Jurdi AA, Liu MC, Eng C. Evaluation of genomic alterations in early-onset versus late-onset colorectal cancer. Journal of Clinical Oncology. 2023;41(16):3511.	Excluded (titles and abstracts reviewing)
1262	Lee SH, Pankaj A, Neyaz A, Ono Y, Rickelt S, Ferrone C, et al. Immune microenvironment and lymph node yield in colorectal cancer. Br J Cancer. 2023;129(6):917-24.	Excluded (titles and abstracts reviewing)
1263	Li F, Luo T, Nunes L, Wu M, Hammarström K, Lundin E, et al. Neoantigen heterogeneity among subtypes in colorectal cancer. Annals of Oncology. 2023;34:S421.	Excluded (titles and abstracts reviewing)
1264	Lian SY, Tan LX, Liu XZ, Yang LJ, Li NN, Feng Q, et al. KRAS, NRAS, BRAF signatures, and MMR status in colorectal cancer patients in North China. Medicine (United States). 2023;102(9):E33115.	Excluded (titles and abstracts reviewing)
1265	Liégeois V, Colebunders J, Mullebrouck B, Vanhoutte G, Van Damme N, Peeters M, et al. Prognosis in stage II colorectal cancer: The effect of the primary tumor location and biomarkers. Annals of Oncology. 2023;34:S424.	Excluded (titles and abstracts reviewing)
1266	Lim S-B, Joe S, Kim H-J, Lee JL, Park IJ, Yoon YS, et al. Deciphering the DNA methylation landscape of colorectal cancer in a Korean cohort. BMB Reports. 2023;56(10):569-74.	Excluded (titles and abstracts reviewing)
1267	Luo M, Peng S, Yang G, Lin L, Lu L, Chen J, et al. Percutaneous ablation of liver metastases from colorectal cancer: a comparison between the outcomes of ultrasound guidance and CT guidance using propensity score matching. Ultrasonography. 2023;42(1):54-64.	Excluded (titles and abstracts reviewing)
1268	Ma Z, Qi Z, Gu C, Yang Z, Ding Y, Zhou Y, et al. BRAF(V600E) mutation promoted the growth and chemoresistance of colorectal cancer. Am J Cancer Res. 2023;13(4):1486-97.	Excluded (titles and abstracts reviewing)
1269	Maghraby MTE, Salem OIA, Youssif BGM, Sheha MM. Design, synthesis, and modelling study of new 1,2,3-triazole/chalcone hybrids with antiproliferative action as epidermal growth factor receptor inhibitors. Chemical Biology & Drug Design. 2023;101(3):749-59.	Excluded (titles and abstracts reviewing)
1270	Martinez-Perez D, Viñal D, Peña-Lopez J, Jimenez-Bou D, Ruiz-Gutierrez I, Martinez-Recio S, et al. Clinico-Pathological Features, Outcomes and Impacts of COVID-19 Pandemic on Patients with Early-Onset Colorectal Cancer: A Single-Institution Experience. Cancers (Basel). 2023;15(17).	Excluded (titles and abstracts reviewing)
1271	Mazzaferro V, Maspero M, Pietrantonio F, Benedetto FD, Vivarelli M, Tisone G, et al. Liver transplantation for metastatic colorectal cancer after optimal systemic treatment (COLT trial): feasibility and safety data. Digestive and liver disease. 2023;55:S214‐S5.	Excluded (titles and abstracts reviewing)
1272	Minh Cuong H, Hong Thang V, Thu Huong BT, Thuan Loi N, Minh Duc N. KRAS mutations and their associations with clinicopathological features and survival in Vietnamese non-polyp colon cancer patients. Molecular and Clinical Oncology. 2023;19(2).	Excluded (titles and abstracts reviewing)
1273	Montenegro M, Spencer A, Leão J, Furtado I, Ferreira R, Escaleira R, et al. P-351 Colon cancer in young patients – real-world data from a single center review. Annals of Oncology. 2023;34:S137-S8.	Excluded (titles and abstracts reviewing)
1274	Mouradov D, Greenfield P, Li S, In EJ, Storey C, Sakthianandeswaren A, et al. Oncomicrobial Community Profiling Identifies Clinicomolecular and Prognostic Subtypes of Colorectal Cancer. Gastroenterology. 2023;165(1):104-20.	Excluded (titles and abstracts reviewing)
1275	Nomura M, Miyake Y, Inoue A, Yokoyama Y, Noda N, Kouda S, et al. Single-Cell Analysis of Circulating Tumor Cells from Patients with Colorectal Cancer Captured with a Dielectrophoresis-Based Micropore System. Biomedicines. 2023;11(1).	Excluded (titles and abstracts reviewing)
1276	O’Connor J, Torrecillas L, Alvarado F, Colombero C, Sasse A. Biomarkers and treatment characteristics in metastatic colorectal cancer RASwt patients in Latin America. Gaceta mexicana de oncología. 2023;22(1):24-33.	Excluded (titles and abstracts reviewing)
1277	Ohta R, Yamada T, Taniai N, Yoshida H. Detection of CTCs using a micro-channel combined fluid dynamics and electrophoresis in colorectal cancer. Cancer Research. 2023;83(7).	Excluded (titles and abstracts reviewing)
1278	Oki E, Kotani D, Nakamura Y, Mishima S, Bando H, Yukami H, et al. Circulating tumor DNA dynamics as an early predictor of recurrence in patients with radically resected colorectal cancer: Updated results from GALAXY study in the CIRCULATE- Japan. Journal of Clinical Oncology. 2023;41(16):3521.	Excluded (titles and abstracts reviewing)
1279	Orlandi E, Romboli A, Citterio C, Trubini S, Vecchia S, Palladino MA, et al. Prognostic Impact of Ras Mutation on Surgical Strategy in Rectal Cancer Patients Undergoing Neoadjuvant Treatment. Anticancer Research. 2023;43(5):2015-24.	Excluded (titles and abstracts reviewing)
1280	Patel S, Hong D, Cohen SA, Fountzilas C, Sommerhalder D, Radhi S, et al. P2.12-03 COVALENT-102: A Phase 1/1b Study of BMF-219, A Menin Inhibitor in Patients with Unresectable, Metastatic NSCLC, PDAC, and CRC. Journal of Thoracic Oncology. 2023;18(11):S363.	Excluded (titles and abstracts reviewing)
1281	Piñerúa-Gonsálvez JF, Zambrano-Infantino RC, Rizzo-Rodríguez MA, Dueñas-Diez A, Fernández-Salazar L. Early-onset colorectal cancer: an eleven-year analysis of clinicopathological characteristics at a tertiary healthcare center. Arquivos de Gastroenterologia. 2023;60(3):315-21.	Excluded (titles and abstracts reviewing)
1282	Rasola C, Laurent-Puig P, André T, Falcoz A, Lepage C, Aparicio T, et al. Time to recurrence and its relation to survival after recurrence in patients resected for stage III colon cancer. European Journal of Cancer. 2023;194.	Excluded (titles and abstracts reviewing)
1283	Reid TR, Abrouk N, Caroen S, Oronsky B, Stirn M, Larson C, et al. ROCKET: phase II Randomized, Active-controlled, Multicenter Trial to Assess the Safety and Efficacy of RRx-001 + Irinotecan vs. Single-agent Regorafenib in Third/Fourth Line Colorectal Cancer. Clinical colorectal cancer. 2023;22(1):92‐9.	Excluded (titles and abstracts reviewing)
1284	Saberzadeh-Ardestani B, Jones JC, Hubbard JM, McWilliams RR, Halfdanarson TR, Shi Q, et al. Association Between Survival and Metastatic Site in Mismatch Repair-Deficient Metastatic Colorectal Cancer Treated With First-line Pembrolizumab. JAMA Netw Open. 2023;6(2):e230400.	Excluded (titles and abstracts reviewing)
1285	Sarofim M, Ashrafizadeh A, Gill A, De Silva K, Evans J, Clarke S, et al. Quantifying the effect of colonoscopy and polypectomy rates in stage shift of colorectal cancer and reduced need for adjuvant chemotherapy. Annals of Oncology. 2023;34:S418.	Excluded (titles and abstracts reviewing)
1286	Seligmann J, Morton D, Seymour M, Elliott F, Handley K, Glimelius B, et al. FOxTROT: results of embedded phase II evaluating the addition of panitumumab (pan) to neo-adjuvant FOLFOX for patients (pts) with KRAS-wt colon cancer (CC) with extended biomarker panel. Annals of oncology. 2023;34:S412.	Excluded (titles and abstracts reviewing)
1287	Shida D, Kuchiba A, Shibata T, Hamaguchi T, Yamasaki S, Ito M, et al. Genomic landscape and its prognostic significance in stage III colorectal cancer: JCOG1506A1, an ancillary of JCOG0910. Cancer Science. 2023;114(8):3352-63.	Included
1288	Sinicrope FA, Nelson GD, Ardestani BS, Yan D, Shanmugam K, Alberts SR, et al. Pathological analysis of tumor microenvironmental features using deep learning to predict survival of colon carcinomas. Journal of Clinical Oncology. 2023;41(16):3527.	Excluded (titles and abstracts reviewing)
1289	Strous MTA, van der Linden RLA, Gubbels A, Faes TKE, Bosscha K, Bronkhorst CM, et al. Node-negative colon cancer: histological, molecular, and stromal features predicting disease recurrence. Mol Med. 2023;29(1):77.	Excluded (titles and abstracts reviewing)
1290	Taieb J, Pederson L, Sinicrope FA, Lonardi S, Alberts S, George T, et al. Prognostic value of KRAS and BRAF mutations in microsatellite stable (MSS) and unstable (MSI) stage III colon cancer: An ACCENT/IDEA pooled analysis of 7 trials. Annals of Oncology. 2023;34:S413.	Excluded (titles and abstracts reviewing)
1291	Taieb J, Sinicrope FA, Pederson L, Lonardi S, Alberts SR, George TJ, et al. Different prognostic values of KRAS exon 2 submutations and BRAF V600E mutation in microsatellite stable (MSS) and unstable (MSI) stage III colon cancer: an ACCENT/IDEA pooled analysis of seven trials. Annals of Oncology. 2023;34(11):1025-34.	Excluded (full-text reviewing: duplicate trial)
1292	Testing the Use of BRAF-Targeted Therapy After Surgery and Usual Chemotherapy for BRAF-Mutated Colon Cancer (https://clinicaltrials.gov/ct2/show/NCT05710406)	Excluded (titles and abstracts reviewing)
1293	Temraz S, Jabbour J, Nassar F, El Helou R, Hadla R, Mezher M, et al. Can plasma vitamin C predict survival in stage IV colorectal cancer patients? Results of a prospective cohort study. Front Nutr. 2023;10:1110405.	Excluded (titles and abstracts reviewing)
1294	Terasaki M, Tsuruoka K, Tanaka T, Maeda H, Shibata M, Miyashita K, et al. Fucoxanthin Inhibits Development of Sigmoid Colorectal Cancer in a PDX Model With Alterations of Growth, Adhesion, and Cell Cycle Signals. Cancer Genomics Proteomics. 2023;20(6suppl):686-705.	Excluded (titles and abstracts reviewing)
1295	Tougeron D, Hautefeuille V, Zaanan A, Le Malicot K, Moulin V, Cohen R, et al. First results of the french prospective cohort of colorectal cancers with microsatellite instability (COLOMIN2). Annals of Oncology. 2023;34:S448.	Excluded (titles and abstracts reviewing)
1296	Ukkola I, Nummela P, Heiskanen A, Holm M, Zafar S, Kero M, et al. N-glycomic signature of microsatellite unstable colorectal cancer. Virchows Archiv. 2023;483:S50.	Excluded (titles and abstracts reviewing)
1297	Ukkola I, Nummela P, Heiskanen A, Holm M, Zafar S, Kero M, et al. N-Glycomic Profiling of Microsatellite Unstable Colorectal Cancer. Cancers. 2023;15(14).	Excluded (titles and abstracts reviewing)
1298	Valente G, Di Bello A, Anghelone A, Schietroma F, Beccia V, Caira G, et al. P-381 Management of EaRly-onset MetastatIc cOlorectal caNcEr (ERMIONE): A single institution analysis. Annals of Oncology. 2023;34:S147.	Excluded (titles and abstracts reviewing)
1299	Valente G, Di Bello A, Anghelone A, Schietroma F, Beccia V, Caira G, et al. Management of Early-onset Metastatic Colorectal Cancer (ERMIONE): A single institution analysis. Journal of Clinical Oncology. 2023;41(16):3593.	Excluded (titles and abstracts reviewing)
1300	Wan Y, Luo D. Using a combination of fruquintinib, raltitrexed, and S-1 as a third-line treatment for metastatic colorectal cancer with co-existence of Hodgkin lymphoma: a case report. Journal of gastrointestinal oncology. 2023;14(1):450‐7.	Excluded (titles and abstracts reviewing)
1301	Watanabe J, Oki E, Kotani D, Nakamura Y, Mishima S, Bando H, et al. Postoperative circulating tumor DNA-based molecular residual disease in patients with BRAF V600E and MSI-H colorectal cancer: Updated results from GALAXY study in the CIRCULATE-Japan. JCO Global Oncology. 2023;9.	Excluded (titles and abstracts reviewing)
1302	Wu Z, Cheng Y, Wang H, Liu D, Qi X, Wang C, et al. Distinct Clinicopathological Features and Prognostic Values of High-, Low-, or Non-Expressing HER2 Status in Colorectal Cancer. Cancers. 2023;15(2).	Excluded (titles and abstracts reviewing)
1303	Yan H, Talty R, Jain A, Cai Y, Zheng J, Shen X, et al. Discovery of decreased ferroptosis in male colorectal cancer patients with KRAS mutations. Redox Biol. 2023;62:102699.	Excluded (titles and abstracts reviewing)
1304	Zhai W, Xu Y, Huang S, Cai W, Li Z. Comparison of the Clinical Efficacy of Droplet Digital Polymerase Chain Reaction and Immunohistochemistry for the Detection of BRAF-V600E Mutation in Colorectal Cancer. Journal of Biological Regulators and Homeostatic Agents. 2023;37(12):6851-8.	Excluded (titles and abstracts reviewing)
1305	Zheng X, Cen W, Zhu J, Ye L. Prognostic Value of Tumor Deposits in Stage III Colorectal Cancer Patients with Different N Stages: A Population-Based, Retrospective, Cohort Study. Annals of Surgical Oncology. 2023;30(13):8067-73.	Excluded (titles and abstracts reviewing)
1306	Zheng X-M, Chen Y-S, Ban Y-J, Wang Y-J, Dong Y-X, Lei L, et al. Design, synthesis and bioevaluation of PI3Kα-selective inhibitors as potential colorectal cancer drugs. European Journal of Medicinal Chemistry. 2023;260.	Excluded (titles and abstracts reviewing)
1307	Zhou Z, Zhou G, Zhou C, Fan Z, Cui R, Li Y, et al. Discovery of a Potent, Cooperative, and Selective SOS1 PROTAC ZZ151 with In Vivo Antitumor Efficacy in KRAS-Mutant Cancers. Journal of Medicinal Chemistry. 2023;66(6):4197-214.	Excluded (titles and abstracts reviewing)
1308	Al-Wahaibi LH, Youssif BGM, Abou-Zied HA, Brase S, Brown AB, Tawfeek HN, et al. Synthesis of a new series of 4-pyrazolylquinolinones with apoptotic antiproliferative effects as dual EGFR/BRAF<SUP>V600E</SUP> inhibitors. Rsc Medicinal Chemistry. 2024;15(7):2538-52.	Excluded (titles and abstracts reviewing)
1309	Ardestani BS, Nelson GD, Segovia DI, Graham R, Wu C, Hagen CE, et al. 92 USE OF DEEP LEARNING TO EVALUATE TUMOR MORPHOLOGICAL FEATURES FOR PREDICTION OF COLON CANCER RECURRENCE. Gastroenterology. 2024;166(5):S-22.	Excluded (titles and abstracts reviewing)
1310	Baldi CJJ, Rey AL, Barrantes LA, Vega C, Mora R, Osorio M, et al. BURDEN OF UNRESECTABLE/METASTATIC MELANOMA(U-MMEL) AND ADVANCED/METASTATIC COLORECTAL CANCER(MCRC), AND THEIR ASSOCIATED BRAF-MUTATIONS IN FOUR LATAM COUNTRIES: A TARGETED LITERATURE REVIEW OF EPIDEMIOLOGICAL AND ECONOMIC EVIDENCE. Value in Health. 2024;27(6):S157-S.	Excluded (titles and abstracts reviewing)
1311	Bu X, Liu S, Zhang Z, Wu J, Pan S, Hu Y. Comprehensive profiling of enhancer RNA in stage II/III colorectal cancer defines two prognostic subtypes with implications for immunotherapy. Clinical and Translational Oncology. 2024;26(4):891-904.	Excluded (titles and abstracts reviewing)
1312	Budinská E, Čarnogurská M, Ivković TC, Macháčková T, Boudná M, Pifková L, et al. An invasion front gene expression signature for higher-risk patient selection in stage IIA MSS colon cancer. Frontiers in Oncology. 2024;14.	Excluded (titles and abstracts reviewing)
1313	Chen H, Jiang RY, Hua Z, Wang XW, Shi XL, Wang Y, et al. Comprehensive analysis of gene mutations and mismatch repair in Chinese colorectal cancer patients. World Journal of Gastrointestinal Oncology. 2024;16(6):2673-82.	Excluded (titles and abstracts reviewing)
1314	Chen YK, Kanouni T, Arnold LD, Cox JM, Gardiner E, Grandinetti K, et al. The Discovery of Exarafenib (KIN-2787): Overcoming the Challenges of Pan-RAF Kinase Inhibition. Journal of Medicinal Chemistry. 2024;67(3):1747-57.	Excluded (titles and abstracts reviewing)
1315	Deshpande V, Lee SH, Crabbe A, Pankaj A, Neyaz A, Ono Y, et al. Clinical, pathological, genetics and intratumoural immune milieu of micropapillary carcinoma of the colon. J Clin Pathol. 2024;77(6):387-93.	Excluded (titles and abstracts reviewing)
1316	Deza EG, Gerardi CG, Deza LG, Abal M, Smolje L, Huerto Jaunarena MD, et al. Decision making in oncology: Unleashing the power of artificial intelligence Beyond the question of feasibility. Journal of Clinical Oncology. 2024;42(16).	Excluded (titles and abstracts reviewing)
1317	Durhuus JA, Galanakis M, Maltesen T, Therkildsen C, Rosthøj S, Klarskov LL, et al. A registry-based study on universal screening for defective mismatch repair in colorectal cancer in Denmark highlights disparities in screening uptake and counselling referrals. Translational Oncology. 2024;46.	Excluded (titles and abstracts reviewing)
1318	Falbo F, Gemma S, Koch A, Mazzotta S, Carullo G, Ramunno A, et al. Synthetic derivatives of natural cinnamic acids as potential anti-colorectal cancer agents. Chemical Biology & Drug Design. 2024;103(1).	Excluded (titles and abstracts reviewing)
1319	Fidyk E, Kalesinskas L, Krismer K, Blarre A, Bouzit L, Ritten JJ, et al. Real-world ctDNA testing patterns, associated biomarkers and sites of metastasis in early stage colorectal cancer. Journal of Clinical Oncology. 2024;42(16).	Excluded (titles and abstracts reviewing)
1320	Fountzilas C, Cohen SA, Duvivier HL, Hong DS, Pedersen KS, Pisick EP, et al. COVALENT-102: A phase 1/1b dose finding study of BMF-219, an oral covalent menin inhibitor, in adults with locally advanced, unresectable, or metastatic nonsmall cell lung cancer (NSCLC), pancreatic cancer (PDAC) and colorectal cancer (CRC) with activating KRAS mutations. Journal of Clinical Oncology. 2024;42(3).	Excluded (titles and abstracts reviewing)
1321	Gallois C, Shi Q, Pederson LD, André T, Iveson TJ, Sobrero AF, et al. Oxaliplatin-Based Adjuvant Chemotherapy in Older Patients with Stage III Colon Cancer: An ACCENT/IDEA Pooled Analysis of 12 Trials. Journal of Clinical Oncology. 2024;42(19):2295-305.	Excluded (titles and abstracts reviewing)
1322	Gao Z, Wan Z, Yu P, Shang Y, Zhu G, Jiang H, et al. A recurrence-predictive model based on eight genes and tumor mutational burden/microsatellite instability status in Stage II/III colorectal cancer. Cancer Medicine. 2024;13(1).	Excluded (titles and abstracts reviewing)
1323	Harrold E, O'Connor CA, Lin D, Gazzo A, Walch H, Ranganathan M, et al. Clinical and molecular characterization of Lynch syndrome-associated pancreas adenocarcinoma (PDAC). Cancer Research. 2024;84(2).	Excluded (titles and abstracts reviewing)
1324	Hassan RT, Al Hassawi B, Alkazzaz M. The Clinicopathological Correlation of KRAS Mutation and PTEN Expression Status in Primary and Metastatic Colorectal Carcinoma. Cureus. 2024;16(2):e53884.	Excluded (titles and abstracts reviewing)
1325	Heczko L, Liška V, Vyčítal O, Fiala O, Šůsová S, Hlaváč V, et al. Targeted panel sequencing of pharmacogenes and oncodrivers in colorectal cancer patients reveals genes with prognostic significance. Human Genomics. 2024;18(1).	Excluded (titles and abstracts reviewing)
1326	Jiang T, Chen H, Wang X, Lin F, Wang H, Liu J, et al. A two-stage maintenance trial of cetuximab-based treatment in RAS and BRAF wild-type unresectable metastatic colorectal cancer: a retrospective real-world study. Front Oncol. 2024;14:1425203.	Excluded (titles and abstracts reviewing)
1327	Latimer NR, Dewdney A, Campioni M. A cautionary tale: an evaluation of the performance of treatment switching adjustment methods in a real world case study. BMC Med Res Methodol. 2024;24(1):17.	Excluded (titles and abstracts reviewing)
1328	Lecuelle J, Truntzer C, Basile D, Laghi L, Greco L, Ilie A, et al. Machine learning evaluation of immune infiltrate through digital tumour score allows prediction of survival outcome in a pooled analysis of three international stage III colon cancer cohorts. eBioMedicine. 2024;105.	Excluded (titles and abstracts reviewing)
1329	Lee JA, Park HE, Jin HY, Jin L, Cho NY, Bae JM, et al. Concomitant expression patterns of CDX2 and SATB2 as prognostic factors in stage III colorectal cancers. Annals of Diagnostic Pathology. 2024;71.	Excluded (titles and abstracts reviewing)
1330	Lee KH, Yang IJ, Ha GW, Lee J, Park YY, Lee SH, et al. mFOLFIRINOX versus mFOLFOX 6 as adjuvant treatment for high-risk stage III colon cancer - the FROST trial: study protocol for a multicenter, randomized controlled, phase II trial. BMC Cancer. 2024;24(1).	Excluded (titles and abstracts reviewing)
1331	Lee S, Shin W, Park DG, Namgung H. Genetic specificity study using next-generation sequencing (NGS) of peritoneal metastatic colorectal cancer compared to primary colorectal cancer. Genes Genomics. 2024;46(3):289-302.	Excluded (titles and abstracts reviewing)
1332	Lee SH, Pankaj A, Rickelt S, Ting D, Ferrone C, Patil DT, et al. β2-microglobulin expression is associated with aggressive histology, activated tumor immune milieu, and outcome in colon carcinoma. Am J Clin Pathol. 2024.	Excluded (titles and abstracts reviewing)
1333	Li Z, Chai L, Tang Z, Zhu H, Xue P, Sun F, et al. Precursor-Directed Biosynthesis of Neoantimycin Derivatives with Selective Cytotoxicity. Journal of Natural Products. 2024;87(5):1376-83.	Excluded (titles and abstracts reviewing)
1334	Lv Y, Yang Z, Chen Y, Ma X, Guo M, Zhang C, et al. A Potent SOS1 PROTAC Degrader with Synergistic Efficacy in Combination with KRAS<SUP>G12C</SUP> Inhibitor. Journal of Medicinal Chemistry. 2024;67(4):2487-511.	Excluded (titles and abstracts reviewing)
1335	Majid U, Bergsland CH, Sveen A, Bruun J, Eilertsen IA, Bækkevold ES, et al. The prognostic effect of tumor-associated macrophages in stage I-III colorectal cancer depends on T cell infiltration. Cell Oncol (Dordr). 2024;47(4):1267-76.	Excluded (titles and abstracts reviewing)
1336	Nakamura Y, Tsukada Y, Matsuhashi N, Murano T, Shiozawa M, Kato T, et al. Multiomic analysis for minimal residual disease detection: Addressing challenges in stage II-III colon cancer from COSMOS-CRC-01. Journal of Clinical Oncology. 2024;42(3).	Excluded (titles and abstracts reviewing)
1337	Nakamura Y, Wantanabe J, Hirata K, Akazawa N, Kataoka K, Yokota M, et al. Prognostic and predictive value of ctDNA-based MRD and actionable biomarkers in patients with resectable colorectal cancer: CIRCULATE-Japan GALAXY. Journal of Clinical Oncology. 2024;42(16).	Excluded (titles and abstracts reviewing)
1338	Nakasone ES, Zemla TJ, Yu M, Lin SY, Ou FS, Carter K, et al. Evaluating the utility of ZNF331 promoter methylation as a prognostic and predictive marker in stage III colon cancer: results from CALGB 89803 (Alliance). Epigenetics. 2024;19(1).	Excluded (titles and abstracts reviewing)
1339	Nowak JA, Twombly T, Ma C, Shi Q, Haruki K, Fujiyoshi K, et al. Improved Survival With Adjuvant Cyclooxygenase 2 Inhibition in PIK3CA -Activated Stage III Colon Cancer: CALGB/SWOG 80702 (Alliance). Journal of Clinical Oncology. 2024;42(24):2853-9.	Included
1340	Pedrazzani C, Turri G, Braga M, Delrio P, De Manzini N, Zorcolo L, et al. Predictors of disease recurrence after curative surgery for stage I colon cancer - analysis of a nationwide retrospective study on behalf of the Italian Society of Surgical Oncology. European Journal of Surgical Oncology. 2024;50(2).	Excluded (titles and abstracts reviewing)
1341	Pellatt AJ, Maddalena G, Eluri M, Parseghian CM, Aziz K, Alfaro K, et al. Redefining the prognostic significance of RAS and BRAF V600E mutations on disease free survival in patients with colorectal cancer in the era of ct-DNA defined minimal residual disease: Results from the MD Anderson INTERCEPT Program. Journal of Clinical Oncology. 2024;42(3).	Excluded (titles and abstracts reviewing)
1342	Pu H, Zhang S, Yan S, Li C, Fu J, You D, et al. ZNF326 as a potential prognostic and predictive biomarker in stage II colorectal cancer. Journal of Gastrointestinal Oncology. 2024;15(1):179-89.	Excluded (titles and abstracts reviewing)
1343	Puccini A, Rossini D, Daprà V, Schietroma F, Perazzo S, Ceccarelli A, et al. Clinical outcomes and impact of mismatch repair deficiency (dMMR) in patients with pT4N0 colon cancer (CC): Data from a large, consecutive, multicenter, realworld cohort. Journal of Clinical Oncology. 2024;42(16).	Excluded (titles and abstracts reviewing)
1344	Řezáč T, Zbořil P, Klementa I, Klos D. Non-patient related factors influencing survival in rectal cancer. Retrospective single-center study. European Journal of Surgical Oncology. 2024;50(2).	Excluded (titles and abstracts reviewing)
1345	Sarofim M, Ashrafizadeh A, Gill A, De Silva K, Evans J, Clarke S, et al. Colonoscopic polypectomy contributes to a clinically relevant shift to earlier colorectal cancer and decreased colorectal cancer incidence. European Journal of Surgical Oncology. 2024;50(2).	Excluded (titles and abstracts reviewing)
1346	Sarofim M, Ashrafizadeh A, Gill AJ, de Silva K, Evans J, Clarke S, et al. National screening for colorectal cancer is associated with stage shift to earlier diagnosis. ANZ journal of surgery. 2024;94(7-8):1279-85.	Excluded (titles and abstracts reviewing)
1347	Shuai W, Xiao H, Yang P, Zhang Y, Bu F, Wu Y, et al. Structure-Guided Discovery and Preclinical Assessment of Novel (Thiophen-3-yl)aminopyrimidine Derivatives as Potent ERK1/2 Inhibitors. Journal of Medicinal Chemistry. 2024;67(8):6425-55.	Excluded (titles and abstracts reviewing)
1348	Sinicrope FA, Nelson GD, Saberzadeh-Ardestani B, Segovia DI, Graham RP, Wu C, et al. Use of Deep Learning to Evaluate Tumor Microenvironmental Features for Prediction of Colon Cancer Recurrence. Cancer research communications. 2024;4(5):1344-50.	Excluded (titles and abstracts reviewing)
1349	Slater S, Bryant A, Aresu M, Begum R, Chen HC, Peckitt C, et al. Tissue-Free Liquid Biopsies Combining Genomic and Methylation Signals for Minimal Residual Disease Detection in Patients with Early Colorectal Cancer from the UK TRACC Part B Study. Clinical Cancer Research. 2024;30(16):3459-69.	Excluded (titles and abstracts reviewing)
1350	Tei S, Tominaga T, Nonaka T, Takamura Y, Ishii M, Fukuoka H, et al. Microsatellite instability status and its clinical significance in patients with colorectal cancer: a multicenter database study. Acta Medica Nagasakiensia. 2024;67(2):75-80.	Excluded (titles and abstracts reviewing)
1351	Tran CG, Goffredo P, Mott SL, Suraju MO, Kohn JF, Mishra A, et al. Conditional Overall Survival After Diagnosis of Non-Metastatic Colon Cancer: Impact of Laterality, MSI, and KRAS Status. Annals of Surgical Oncology. 2024;31(1):142-51.	Excluded (titles and abstracts reviewing)
1352	Wang W, Wang R, Han X, Zhang W, Zhu L, Gu Y. Epidemiological and clinicopathological features of KRAS, NRAS, BRAF mutations and MSI in Chinese patients with stage I-III colorectal cancer. Medicine (Baltimore). 2024;103(14):e37693.	Excluded (titles and abstracts reviewing)
1353	Xu M, Li Y, Liu Y, Chang J, Zhou C, Weng W, et al. The development and implementation of pathological parameters and molecular testing impact prognosis of colorectal adenocarcinoma. J Natl Cancer Cent. 2024;4(1):74-85.	Excluded (titles and abstracts reviewing)
1354	Yukami H, Nakamura Y, Mishima S, Ando K, Bando H, Watanabe J, et al. Circulating tumor DNA (ctDNA) dynamics in patients with colorectal cancer (CRC) with molecular residual disease: Updated analysis from GALAXY study in the CIRCULATE-JAPAN. Journal of Clinical Oncology. 2024;42(3).	Excluded (titles and abstracts reviewing)
1355	Zhang X, Ma H, He Y, He W, Chen N, Li Y, et al. Reclassification of RAS/BRAF allele mutations predicts the survival benefit of triplet chemotherapy in metastatic colorectal cancer. Ther Adv Med Oncol. 2024;16:17588359231225035.	Excluded (titles and abstracts reviewing)
